# Supplementary material for: ALLTogether recommendations for biobanking samples from patients with acute lymphoblastic leukaemia: a modified Delphi study
Source: Br J Cancer. 2025 Feb 22;132(6):493–501. doi: 10.1038/s41416-025-02958-x (PMC11920285; doi:10.1038/s41416-025-02958-x)
Supplement: Supplementary file 3 — Supplemental Table 1: Questions and answers per participants of the three surveys (Excel) [file 41416_2025_2958_MOESM3_ESM.xlsx]

## Sheet: Round 1A
Answer time	The needle for the BM puncture should be regularly moved, in order to avoid mixing with blood.	Please explain your answer with respect to your local practice:	The material should be taken in (preferably) Sodium Heparin, but also EDTA and Acid Citrate Dextrose (ACD) is acceptable for cells and plasma.	Please explain your answer with respect to your local practice:	The material should be taken in Coagulation/serum tubes or clot activator tubes for serum.	Please explain your answer with respect to your local practice:	Type of collection tube should be noted.	Please explain your answer with respect to your local practice:	Time between sampling and processing should be noted.	Please explain your answer with respect to your local practice:	Storage and transport temperature till processing should be noted (room temperature or cold).	Please explain your answer with respect to your local practice:	Biobanking of cells from preferably bone marrow (BM) and/or peripheral blood (PB) and/or infiltrated extramedullary samples should be done at diagnosis and relapse as critical time-points.	Please explain your answer with respect to your local practice:	Biobanking of BM and/or PB cells should be done at the end of induction and at the end of consolidation.	Please explain your answer with respect to your local practice:	Is there a need for other timepoints?	Please specify which time points and why:	Please explain your answer with respect to your local practice:	Before storage, blast cells should be concentrated using density gradient centrifugation (e.g., Ficoll, Lymphoprep).	Please explain your answer with respect to your local practice:	Red cell lysis should be performed if the cell pellet has erythrocyte contamination after separation.	Please explain your answer with respect to your local practice:	All remaining cells not used for diagnostics should be biobanked.	Please explain your answer with respect to your local practice:	Viable cells should be stored using 5-50 million cells per vial. Agree/Disagree/No opinion/Comment (e.g., experience with <5 million cells or >50 million cells per vial).	Please explain your answer with respect to your local practice:	Viable cells should be stored in liquid nitrogen.	Please explain your answer with respect to your local practice:	Samples with a number of cells <5million should be only stored as a dry pellet (for DNA or protein isolation; RNA isolation may be compromised).	Please explain your answer with respect to your local practice:	Dry pellets should be stored at -80ºC.	Please explain your answer with respect to your local practice:	The biobank should have information about DNA and RNA isolation and availability (even if the isolations are done in a Diagnostic Lab).	Please explain your answer with respect to your local practice:	If RNA isolation is not performed, 5-10 million cells should be stored in Trizol, at -80ºC.	Please explain your answer with respect to your local practice:	If DNA isolation is not performed, 5-10 million cells should be stored as a dry pellet, at -80ºC.	Please explain your answer with respect to your local practice:	Leukemic cell percentage should be determined by flow cytometry or morphology after cell isolation.	Please explain your answer with respect to your local practice:	Cell viability should be determined by flow cytometry or morphology or trypan blue after cell isolation.	Please explain your answer with respect to your local practice:	The following procedural information for obtaining cells should be noted: Red cell lysis required Cell viability Time of cryopreservation Type of cryopreservation solution Date of cryopreservation solution preparation Date/time of storage Number of cells per tube Blast percentage per tube	Please explain your answer with respect to your local practice:	A protocol for cryopreservation based on general consensus is recommended to harmonize cryopreservation procedures.	Please explain your answer with respect to your local practice:	Please describe your role below:	In which country do you work?
-	-	-	-	-	-	-	-	-	-	-	-	-	-	-	-	-	-	-	-	-	-	-	-	-	-	-	-	-	-	-	-	-	-	-	-	-	-	-	-	-	-	-	-	-	-	-	-	-	-
2023-01-20 19:36:05	1 - Strongly disagree	It depends on the total volume of marrow needed and on the needle that is used. We commonly use a needle with a hole in the tip as well as holes on the sides. In that case, one position should be enough	1 - Strongly disagree		5 - Strongly agree		5 - Strongly agree		3	This will be difficult to register appropriately. Better to have no information than wrong information.	5 - Strongly agree		1 - Strongly disagree	In-between time points, such as sapjes taken after induction therapy or from patients with refractory disease, should also be stored.	5 - Strongly agree		Yes	See previous comment		1 - Strongly disagree	There will be increasing interest in interactions meteen blasts and other cells. I'd recommend leaving the sample as intact as possible.	5 - Strongly agree		5 - Strongly agree		5 - Strongly agree		3	We always do so, but I recently learned that -80 might also be fine and is more environment friendly	2	For some studies, even a low number of viable cells will suffice	3	-20 might also work and is more sustainable	5 - Strongly agree	Only if there's informed consent to use these samples	3		3		1 - Strongly disagree	I would choose a preferred method instead of accepting both flow and morphology	3	Anyone doing research will perform a trypan blue count after thawing as well	1 - Strongly disagree	The date at which the freezing medium was made is a bit much	5 - Strongly agree		Clinician + Researcher	Netherlands
2023-01-20 20:56:26	5 - Strongly agree	Necessary to avoid hemodilution, especially when several tubes have to be collected for routine analysis and biobanking	4	We never tried ACD tubes, but we also ask préférable heparin tubes and accept EDTA tubes.	No opinion	For the moment, we don't collect serum ans have no expérience about serum collection tubes but it seems better to use such specific tubes.	5 - Strongly agree	Type of colection tube should have an impact on cells métabolismand modify plasma components or some gene. expression. We systematically note this data for all fresh samples we receive.	4	We try to note at least the day of sampling and the day of processing (unfortunately, we rarely get the hour of samping) , as cell viability and even nucleic acid quality can be impacted by this time.	4	This is of course an important data but we have no field dédicaces to store this information in our local database. By default, we consider that fresh samples have to be stored and transported at room température. And that RNA or cells have to be frozen for storage, and transported in dry ice. If not the case, we note the information as a comment for the sample.	5 - Strongly agree	Yes, to have tumoral cells available for research, diagnosis and relapse are critical time points.	5 - Strongly agree	If enough material, we systematically try to store at least 1 vial of viable cells. Can be precious for research in case of resistant subclone, or germline alteration.	Yes	Not absolutely needed, but if possible locally, any can be useful, for example to evaluate immune system and bone marrow recovery during all the treatment.		5 - Strongly agree	We systematically use Ficoll for all diagnosis and remission samples.	3	This is probably better (for example helps to reduce globin expression in RNAseq experiments) but we don't do it in routine practice.	4	At diagnosis and relapse, we try to store all remaining material, but storage is expensive and we decided to limit storage to 10 vials for most blastic samples. For remission samples, we store 3 vials max.	5 - Strongly agree	No recent experience about >50M cells per vial (but old samples with poor viability). Very few experience about <5M cells. We never do it for ALL cases, only for very rare diseases such à JMMLin our lab.	5 - Strongly agree	Requires technician learning, because dangerous, but very convenaient. Very safe for samples (in our institution, in case of broken -80 or -150 freezer, the salvage of samples in another freezer can be difficult, and cells can partially thaw during the operation) .	4	Except for very specific and rare cases (project to obtain mesenchimal trm cells...), we never try to store less than 5M viable cells. Even if not ideal situation, we already obtained good quality RNA from very small dry pellets (even 1 million cells), and quantity could be enough to run a RNAseq experiment.	5 - Strongly agree	For practical reasons, we store dry pellets in liquide nitrogen, with DMSO vials. But never at -20	5 - Strongly agree	If DNA or RNA is available, it is important to know it, to avoid wasting a vial to perform another isolation.	5 - Strongly agree	Trizol is for us the best way to get good quality RNA	5 - Strongly agree		5 - Strongly agree	If possible, it is important to get this information. Post ficoll blast percent can be important to interpret some analysis such as transcriptomic profiles. We do morphological exzmination, less precise but less expensive.	3	We mesures during a small period cell viability after ficoll, and obseved that viability was high for most samples. After freezing and thawing, viability was highly variable and not correlated to viability just after ficoll. We usually don't measure post ficoll viability.	4	We don't measure viability and we don't do red cells lysis. But we try to systematically store the other data.	5 - Strongly agree	The best way to enable international studies.	Diagnostic laboratory + Biobank	France
2023-01-21 16:13:20	4		4		4		3		4		3		5 - Strongly agree		4		No Opinion			5 - Strongly agree		4		5 - Strongly agree		4		5 - Strongly agree		3		5 - Strongly agree		5 - Strongly agree		4		4		4		4		4		5 - Strongly agree		Researcher	Spain
2023-01-22 15:33:52	No opinion		5 - Strongly agree		1 - Strongly disagree		5 - Strongly agree		5 - Strongly agree		3		5 - Strongly agree		3		No			5 - Strongly agree		2		5 - Strongly agree		5 - Strongly agree		5 - Strongly agree		3		3		5 - Strongly agree		No opinion		4		5 - Strongly agree		4	FC only as trypan blue too subjective	5 - Strongly agree		5 - Strongly agree		Diagnostic laboratory	Ireland
2023-01-22 20:00:16	4		3	Local practice is EDTA or ACD	No opinion		No opinion		3		3	Nice to have this info but not sure it is realistic to collect routinely	5 - Strongly agree	This is essential. But samples should be banked at the point of any marrow eg. End of Induction	5 - Strongly agree	Essential for study of disease evolution etc	No		Not essential	5 - Strongly agree		4		5 - Strongly agree		2	Should bank up to 20M per vial. More than this can lead to excess cell death	5 - Strongly agree		2	<5M cells still useful for certain applications	4		5 - Strongly agree		4		4		5 - Strongly agree		5 - Strongly agree		5 - Strongly agree		5 - Strongly agree		Clinician + Researcher	UK
2023-01-23 09:01:55	4	Experience shows that 2nd or 3rd pulls will regularly have a lower blast% than the initial pull.	1 - Strongly disagree	Depending how the material is to be subsequently stored will influence which anti-coag is used. Lithium heparin works as well as sodium heparin and if there are delays in transfer EDTA will protect the DNA integrity, but material is prone to clotting after time.	No opinion		5 - Strongly agree	It allows for troubleshooting in the event of repetitive poor sample quality.	4	It allows for troubleshooting in the event of repetitive poor end product. Old samples will show deterioration of either cell number or DNA quality	3	It is helpful but not an absolute requirement	4	This would be optimum and allows the analysis of primary and secondary events. However, biobanking should never compromise diagnostic studies.	3	There may be projects where these cells are of use. What should be taken into account is the more samples sent for biobanking the bigger the workload it is on the sample taker and the lab that is processing the sample and dispatching.	No Opinion			2	This depends on lab expertise. Ficoll etc can result is significant cell loss, if undertaken poorly.	No opinion		2	Likely to put unnecessary stress on diagnostic laboratories, who then have add a further step to their process, which is already time sensitive. The diagnostic testing should always remain of primary importance.	3	This would be ideal, though would tend towards 10-50mil. In the event of very high counts it can become impractical to store very high number of vials and therefore would use >50mil	3	Depends what the cells are likely to be used for.	No opinion	Would look at local expertise, but would tend towards dry pellet	4	Would aid longer term storage	1 - Strongly disagree	The biobank should not have overview or any governance of the diagnostic lab.	No opinion		2	This gives an option but is not a must	2	Is an option but isn't a must. Where is the flow or morphology done, this would require experts in these fields to be employed by the biobank.	No opinion		3	Points 3-5 are musts, the rest optional and can be noted if they are performed reliably	3	Generally yes but some local practices/expertise may need to be considered	Diagnostic laboratory	Ireland
2023-01-23 09:07:10	No opinion	Not involved clinically	4	Our local practice is ACD but we are having to use EDTA due to a shortage of ACD. We are happy to change tubes if consensus is for different tubes.	3		4		5 - Strongly agree		3	Local practice is room temperature. Cold storage and transport more of a problem.	5 - Strongly agree		5 - Strongly agree		No Opinion		Not involved clinically. Samples are taken as trial and clinical needs dictate.	5 - Strongly agree		5 - Strongly agree		5 - Strongly agree	This allows for non-trial research which in our case has led to changes in treatment and trial protocol.	5 - Strongly agree	Need 5 million cells per vial for most meaningful studies. 50 million as routine does not allow for many vials for research.	5 - Strongly agree	Liquid nitrogen vapour phase gives best viability.	3	Smaller samples can still be useful as viable cells.	5 - Strongly agree		5 - Strongly agree		3		1 - Strongly disagree	Viable cells can always be used for DNA. Dry cell pellets are less versatile.	3	Not currently done	5 - Strongly agree		3	Date of cryopreservation solution preparation not currently noted. Blast cell percentage not currently noted.	5 - Strongly agree		Biobank	UK
2023-01-23 09:26:53	No opinion		5 - Strongly agree		1 - Strongly disagree		5 - Strongly agree		5 - Strongly agree		5 - Strongly agree		5 - Strongly agree		5 - Strongly agree		Yes			5 - Strongly agree	Cell sorting of blast/other cells for DNA or RNA	2		5 - Strongly agree		3		5 - Strongly agree		3		No opinion		5 - Strongly agree	We have both facilities together and with the same director.	4	We performed RNA isolation immediately after Cell sorting	4		5 - Strongly agree	particularly by flow	4		5 - Strongly agree		5 - Strongly agree		Diagnostic laboratory + Biobank	Portugal
2023-01-23 10:22:01	4	if possible yes	4	no comments	No opinion		4		4		4		5 - Strongly agree		4		No Opinion			4		4		4		4		5 - Strongly agree		2	direct DNA/RNA isolation from this sample	5 - Strongly agree		5 - Strongly agree		2		3		5 - Strongly agree		2		2		4		Diagnostic laboratory	Netherlands
2023-01-23 10:56:38	5 - Strongly agree	I think it is good the move the needle after approximately 3x 3 ml if more materiaal is needed. This way you get the best truely bone marrow materiaal	4	If Sodium Heparine and EDTA samples are taken, from both samples the plasma can be stored as well and you can isolate PBMCs from both. I don't have experience with ACD tubes.	3	If serum is needed (?) than yes a coagulation tube needs to be taken. However you cannot also store PBMCs from this off course.	5 - Strongly agree	I think there can be an advantage to note what type of tubes were used and stored. Especially for plasma I think it's important. This way when materiaal is needed for research, the researchers will know that type of tube was used and if they can use this materiaal for their assays.	3	I think it's good to have a max of time for when the tubes should be processed. And if you still want to store samples after this time has passed, I do think this should be noted. Or it should be something that can be done automatically in a labsystem. Otherwise if you have to do this for all samples, it would take a lot of time.	3	Also here I would suggest to have a standard procedure for this and only note when there was a deviation from this procedure.	5 - Strongly agree	These seem to me as very important time points. So yes, if there is materiaal left to biobank and permission was given, it should be biobanked.	No opinion	I am not quite sure what these timepoints are as I am not in care and am not sure when end of induction is etc.. However if these are imporant timepoints (Like day 29/50(Down protocol)/78) , than yes we should store them	Yes	Again, not sure if these are the timepoints from above but I know there is interest in Day 29/50 (down protocol)/78. And maybe End of treatment (however I am not sure if bone marrow is taken at this time?)		5 - Strongly agree	I am not sure how else to store the cells. So for best quality (most cell/blast survival) of samples I would say Ficoll/Lymphoprep is important.	4	Not quite sure about this question. We have a red cell lysis in our Ficoll procedure (I thought this was standard, but maybe not?).	5 - Strongly agree	Strongly agree to never throw away material. So if there are cells remaining always try to biobank	3	When possible we store between 5-50 cells per vial. However if there is only 2 million cells for example, we do store them. Because RNA/DNA isolation can sometimes be done with less, which means the cells can be usefull. If we have a lot of cells we sometimes store up to 100 million cells per vial. Because otherwise we would have to many ampules from 1 patient. So we store a few of 10-20 million …	5 - Strongly agree	Yes, this is the best place to store cells as far as I know	2	Sometimes when we have less cells, they can isolate DNA of RNA with less cells.	4	We store them at -80	5 - Strongly agree	Yes I think if all diagnostic assays have been done, the DNA/RNA should be shared with the biobank	1 - Strongly disagree	RNA can still be isolated from frozen cells. We would prefer this to Trizol. Also because we otherwise do not work with Trizol and don't really have a place in our lab to do this work.	2	If DNA isolation is needed diagnosticly, this is always prioritized over biobanking. However if this is not done, the DNA can be isolated from frozen cells. So this is our preference.	5 - Strongly agree	I know this costs a lot of money and a lot of time, however I think it is important to have the blast percentage of the cells that are actually frozen and not the percentage before Ficoll, because this can off course be different.	2	I don't really agree, because again, time and money. But also because the viability can be really different again after thawing the cells. So I think this is less important than the blast percentage.	3	- Red cell lysis is always done for us - Cell viability is not always measured - Time of cropreservation, not sure why this is needed? - Type of cryopreseration solution. I think this should be standard in the protocol - Date of cryopreservation solutium preparation. I think again this should be the responsibility of the lab and should be in there protocol. How long to use them and make sure to u…	4	I think small differences can always happen. But the bigger steps might be a good idea to harmonize. However I understand that this might be difficult. Because labs do not only process samples for A2G samples off course. I think it's always good to look critically at your protocol and how to improve them. It always helps to see how other labs work.	Diagnostic laboratory	Netherlands
2023-01-23 10:48:48	2		5 - Strongly agree		No opinion	We do not collect plasma regularly	5 - Strongly agree		2	impossible for samples that were sent by DHL to us	2	impossible for samples that were sent by DHL to us	5 - Strongly agree	We freeze cells from every sample that is processed in our lab	5 - Strongly agree	These are the main time points for us	No		not in regular protocols. Just in case something is different to standard procedure	5 - Strongly agree	We use Ficoll	No opinion		1 - Strongly disagree	sometimes there are too many cells to store all of them	5 - Strongly agree	too low and too high numbers decrease viability after thawing	5 - Strongly agree	liquid nitrogen is optimal. -80 sufficient for short term storage	5 - Strongly agree		5 - Strongly agree	-80°C is sufficient for pellet storage	2	gDNA is used for diagnostics and might be finished during follow-up of a patient. Tracking the volume of available DNA is too much work.	2	D0 samples are analyzed for RNA Seq and RNA isolation is performed. For later time points I suggest to store cells in DMSO. From there you can isolate RNA in high quality.	5 - Strongly agree		5 - Strongly agree	This is according to our procedure	5 - Strongly agree		2	time of cryopreservation, date of cryopreservation solution preparation is too much of documentation.	4	I expect a high congruency between the different labs and centers.	Diagnostic laboratory	Germany
2023-01-24 15:16:14	4		3	EDTA is better for molecular biology	1 - Strongly disagree		5 - Strongly agree		5 - Strongly agree		5 - Strongly agree		5 - Strongly agree		4	Yes in order to have cells at the time of remission	No Opinion			4		3	Not very necessary	5 - Strongly agree		4	Usually, we have 10-20 million cells per vial.	4	We also stored cells at -150°C	No opinion		5 - Strongly agree		5 - Strongly agree		No opinion		4		4		3	this is not use in our lab	3		5 - Strongly agree		Diagnostic laboratory	France
2023-01-25 14:41:22	No opinion		3	Our procedures are validated on EDTA. In exceptional cases we use heparin and have not had any problems. No experience on ACD	5 - Strongly agree		5 - Strongly agree		5 - Strongly agree		5 - Strongly agree		5 - Strongly agree		4	at least to the end of induction	No			4		4		5 - Strongly agree		4	best experience with 5 to 20 million cells per vial after defrosting	2	in -140°C freezer is also possible	4		5 - Strongly agree		5 - Strongly agree		5 - Strongly agree		5 - Strongly agree		3	not necessary if full blastic sample	3		4		4		Diagnostic laboratory + Biobank	France
2023-01-27 14:11:48	4	to have a real view in BM, the needle must moved after collection of 3 tubes.	3	we validated the isolation on Sodium Heparin and EDTA. Not for the ACD tubes.	5 - Strongly agree	otherwhise there is no serum.	4	that's easy if we have to search for samples.	4	For the quality of the samples it is better to process as soon as possible.	2	I think it is better to note when it has the wrong storage or transport.	5 - Strongly agree	These points are the most important timepoints.	3	I think that it is information that the doctor needs.	Yes	Yes, day 29 and day 78		5 - Strongly agree	Yes, otherwhise there is no clean isolation	2	you have to always use lysis in you proces.	5 - Strongly agree	Storage as much as possible.	5 - Strongly agree	With this amount research could do there projects.	5 - Strongly agree	Because the quality of viable cells is better in the liquid nitrogen.	No opinion	I don't know what our rules are.	2	in liquid nitrogen.	5 - Strongly agree		1 - Strongly disagree	we don't use Trizol	1 - Strongly disagree	we get DNA out of cells if necessary.	5 - Strongly agree	because thats the best info.	No opinion		4		No opinion		Biobank	Netherlands
2023-01-30 14:17:32	5 - Strongly agree		1 - Strongly disagree	The choice of anticoagulant depends on the biological analysis requested	1 - Strongly disagree	Sorry , i don't understand this question ? for doing what ?	5 - Strongly agree		5 - Strongly agree	the degradation begins quickly and the biological material is deteriorated RNA in the 12-24 h DNA in the 48-72h cells : 7-12h	5 - Strongly agree		5 - Strongly agree		5 - Strongly agree	However, it is not always easy to have enough material for the care and then for the biobanking	Yes	for relapse time , for graft time points , for the ends of treatment In order to be able to carry out comprehensive studies		No opinion		5 - Strongly agree	in order to have a minimum of hemoglobin contamination	5 - Strongly agree		No opinion		5 - Strongly agree	yes but the cells could be stored in DMSO at -80°c , it's more comfortable,easy and safe than liquid nitrogen	5 - Strongly agree		5 - Strongly agree		5 - Strongly agree	it's more complete	3	Trizol-based extraction is toxic, kit-based or automated techniques are more secure	5 - Strongly agree		5 - Strongly agree	If we work on the same sample . if you have 99% of blasts it's not a problem , but yes , if you have less than 50% blasts	1 - Strongly disagree	we don't have this time	5 - Strongly agree	Of course in a perfect world	5 - Strongly agree	same groupe - same procedure but it must fit in with the daily practice	Diagnostic laboratory	FRANCE
2023-01-31 12:29:31	2		5 - Strongly agree		3		3		3		No opinion		1 - Strongly disagree		4		No Opinion			3		No opinion		2		No opinion		3		No opinion		No opinion		3		No opinion		No opinion		No opinion		No opinion		No opinion		No opinion		Clinician	Ireland
2023-02-16 15:08:26	No opinion	I'm not involved in the clinical aspect	No opinion	I'm not involved in the clinical aspect	No opinion	I'm not familiar with use of serum	4	In case of any effect owing to type of collection tube	4	This information may explain poor viability of cells on thawing	4	This information may explain poor viability of cells on thawing	5 - Strongly agree	Taking samples from both time points considerably increases the types of analyses performed in later experiments, particularly in determining factors involved in relapse / treatment resistance. Additionally, the availability of relapse samples allows investigation of interventions potentially effective in relapsed patients.	4	These samples may be beneficial from a research perspective, but the scope for investigation of these time-points is less critical than diagnosis & relapse.	No Opinion		Possibly at timepoints during or immediately following treatment with novel agents, but this would be study-dependent and logistically difficult.	5 - Strongly agree	Density gradient centrifugation is best done in fresh samples, and concentration would be required for most subsequent experimental work. I believe it would further diminish viability and cell yield if concentration needed to be done post-thawing.	5 - Strongly agree	This would be beneficial, but in my experience RBCs do not survive the freeze-thaw process well and so tend not to interfere greatly with downstream applications (unless contamination level is high).	5 - Strongly agree	Doing so will help to ensure availability of a wide range of sample types in sufficient number to downstream experiments.	5 - Strongly agree	The viability of thawed primary samples is highly variable, and can lead to loss of half (or more) of the original number frozen. Storing <5 million cells runs the risk of samples being wasted if there are not enough viable cells for the experiment being undertaken. This is perhaps biased to my current work in generating PDXs, requiring 1-5 million cells per mouse. If it was logistically reasonab…	5 - Strongly agree	This provides an element of future-proofing for studies that may occur years into the future.	5 - Strongly agree	As mentioned previously, <5 million cells per vial would not suit most downstream applications, excepting DNA or protein isolation. Therefore it makes sense to store these as a pellet with can directly be used for these applications.	4	Storage at -80 degrees should be sufficient for these samples and will save space in liquid nitrogen.	4		5 - Strongly agree	This is an ideal alternative to maintain RNA integrity.	5 - Strongly agree	This is a good alternative to isolated DNA.	4	It is beneficial to know this information for most downstream applications.	5 - Strongly agree	It is important to know the number of viable cells frozen down. If this isn't accounted for in the number of cells per vial then it is difficult to plan downstream experiments if you need a particular number of viable cells.	4	All of these are important points.	5 - Strongly agree	In my experience there is a large amount of variability in the post-thawing viability of cells from different centres. Standardisation will help reduce the variability, but also perhaps allow future identification of processes that impact viability.	Researcher	Ireland
2023-02-21 15:13:21	5 - Strongly agree		3	It depends on what you want to do after the sample collection. For collecting cells, I've seen several times we have a bigger amount of cells collected from an EDTA-tube then when they are collected from an Hep-tube (even when we started with the same volume taken from the same patient). No experience with ACD. When we collect plasma, it's from an EDTA-tube.	No opinion	It depends on what you want to do after the sample collection. If you also want to test cells - then no.	5 - Strongly agree	In a study, if you want to compare results then start from the same type of collection tubes, taken on the same predetermined time points. In a study it is better to maintain the same conditions as much as possible.	5 - Strongly agree	Yes, we already record when we receive samples and when they are frozen.	4	In a study it is better to maintain the same conditions for the samples as much as possible.	3	FU-samples can be important too.	4		No Opinion		Depends on how the study is build and how to monitor high risk patients.	5 - Strongly agree		3	depends of what you want to do after the collection of the cell pellet.	4	It's good to biobank at Dx as much as you can. It's also Ok to set a limit on the total amount of cells (e.g. 1000-2000x10E6 cells).	3	May be it's better to also have some vials with a fixed amount of cells (e.g. 10x10E6 cells) that can directly defrost for the use of RNA-isolation or DNA-isolation or Xenograft or... Definitely at time points like Dx and Relapse. If the cells were frozen in 1 vial: to many freeze-thaw cycles increases the loss of cells every time they taken out of the LN2.	5 - Strongly agree		1 - Strongly disagree	3x10E6 is enough for Xenografting. When the cells are viable frozen, there are more opportunities of the use of this material.	No opinion	In our lab we don't freeze our samples as a dry pellet. But I Think they probably stored best at -80°C.	No opinion	Depends on the ICF? Also the diagnostic lab should have enough material to do their analysis. May be it's better to keep the material apart (a part for diagnostics and a part for research?)? When needed, there is a posebility to ask the diagnostic lab if there is material left and in what condition?	3	10x10E6 is most of the time enough to do the RNA-isolation. When the cells are stored in Trisol it's better for the isolation, but the cells can't be used for something else. If they are viable frozen in LN2, and eventually won't be used for RNA, there is a posebility to use the cells for someting else.	3	10x10E6 is most of the time enough to do the DNA-isolation. When the cells are stored as a dry pellet, there is a limit in how to use the cells afterwards. If they are viable frozen in LN2, and eventually won't be used for DNA, there is a posebility to use the cells for someting else.	3	At Dx, the Blast% is determined by flow cytometry but not after cell isolation. (at Dx flow cytometry, the procedure is started from whole BM/PB).	3	It's probably better to do that, but it asks a lot of time to do this for all your samples (we process more then only A2G samples, and for a A2G-Dx only there are already 4 samples: BM asp 1 and 2, PB EDTA and PB Hep). Viability depends also on how the sample is taken/how old is the sample upon arrival in the lab/transport conditions to the lab/type of cells of the patient itself/the time point i…	3	date (and time) when the sample is taken sometimes it's also important to know in what type of tube the sample was collected not only Blast% but also the total amount of cells/tube about a red cell lysis - it depends on what you want to do directly afterwards, because such an lysis has also an effect the WBC - you can loose up to half of them.	4	choose the best working protocol	Diagnostic laboratory	Belgium
2023-02-23 10:15:44	2	As a physician, I do not believe it is practically feasible to regularly move the puncture needle. In smaller children, the anatomical region to perform the puncture (anterior hip) is also limited in size. The needle should be replaced one or twice at the most.	No opinion	I have no idea on the difference between heparin/EDTA/ACD in regards to flow cytometry for example.	4	Coagulation/serum tubes are widely available and well known.	4	this will help in clinical practice, for physicians/nurses	2	Samples are already quickly processed in our center. Keeping records of the time is difficult in practice; writting down the time of sampling is often forgotten with all the other things that need to be done.	No opinion		5 - Strongly agree	If feasible/enough sample: good to biobank for later research	5 - Strongly agree	If feasible/enough sample: good to biobank for later research, eg to have follow-up samples for biomarker studies.	Yes	at end of maintenance treatment? Eg to have follow-up samples for biomarker studies.		4	I think Ficoll is a good method	2	Don't think this is necessary. Red cells will lysate upon thawing of the samples (if the samples are used).	3	Only if practically feasible for the biobank in terms of capacity etc.	3	no experience with leukemia cells, for normal PBMCs this is fine	4	or freezer -150 / -180 °C	No opinion	no experience with dry pellet	No opinion	no experience with dry pellet	5 - Strongly agree	yes, to have overview of what is available	No opinion	no experience	No opinion	no experience	No opinion	no experience	No opinion	no experience	5 - Strongly agree		5 - Strongly agree	to avoid bias due to different methods	Clinician	Belgium
2023-02-27 14:27:24	No opinion	It is not clear what is meant with "move the needle". Do you mean rotation movements or actual replacing the needles position. Rotation is needed, but BM puncture is very painful. A two-needle approach is recommended.	4		4	depending on the post-processing you can also use a regular tube and await the clotting process. This is sufficient for DNA, RNA is however less stable and may require faster post-processing.	5 - Strongly agree	the better annotated, the better biases can be detected and taken into account	5 - Strongly agree	the better annotated, the better biases can be detected and taken into account	5 - Strongly agree	the better annotated, the better biases can be detected and taken into account	5 - Strongly agree	critical for clone selection	3	if biobanking can be done at regular time point, a better longitudinal view can be obtained, also with respect to MRD and clone selection. However, depending on the research question and the frequency of missing samples, it is usefull to obtain these additional samples or maybe lower the frequence.	Yes	after Follow-up, every 3 months		5 - Strongly agree	to obtain pure fractions	4		5 - Strongly agree	this may serve future research	No opinion		5 - Strongly agree		1 - Strongly disagree	RNA isolation techiques are improving every day and are even possible on a single cell, why would less that 5 MiO be compromitting?	3		5 - Strongly agree		3	RNA isolation techiques are improving every day and are even possible on a single cell, why would less that 5 MiO be compromitting?	3	DNA isolation techiques are improving every day and are even possible on a single cell, why would less that 5 MiO be compromitting?	5 - Strongly agree	crucial to determine the amount of cells needed for adequate D/RNA isolation	4		5 - Strongly agree		5 - Strongly agree	also duration of freezing (since when the sample has been frozen) is crusial. Cryopreseved sample slowly loose viability capacity	Biobank	Belgium
2023-02-28 10:21:14	2	Patient discomfort should be avoided though	4	We use EDTA tubes (always the same ones) to collect BM	No opinion		4	May be of limited impact but still better as it reduces bias	5 - Strongly agree	Can greatly affect cell viability, we collect this information	5 - Strongly agree	Can greatly affect cell viability, we collect this information	5 - Strongly agree		5 - Strongly agree	Very interesting timepoints	Yes	If possible, MRD samples are also interesting to collect to study tumour cells that persist during therapy Equally important I think is that the timepoints are consistent (so not eg day 7 for patient A, day 35 for patient B..) where possible of course.		5 - Strongly agree	We do this for collected BM and it works well, cell viability for a fresh sample is always nearly 100%	2	We do not do this, after density gradient centrifugation the amount of RBC is negligible. In case for some reason still a lot of RBC would be present I would do the RBC lysis, but briefly (1 min).	5 - Strongly agree	If practically possible I would store it, patient material is very very valuable	4	This range is what we also use. For limited samples (eg two million) cells it would also be good to consider the possible uses and store in two vials instead of one for separate experiments.	4	We used a -150 freezer which also works well	No opinion		4	This is our standard practice	5 - Strongly agree	If the samples are available for research use, the information should be there	No opinion	I extracted RNA from pellets, never compared to Trizol stored samples	4	Is what we do as well	5 - Strongly agree	This is very useful information	5 - Strongly agree	This is very useful information, also to assess whether the freezing procedure should be optimised in case a fresh sample with high viability prior to freezing has high cell death after defrosting	5 - Strongly agree	We always make fresh cryopreservation solution Type of cryopreservation solution(or if specific solutions are required for certain cancer types) should be standardised for all labs involved	5 - Strongly agree	This is what we did as well for collection of pediatric ALL samples in collaboration with the diagnostic lab eg when adding DMSO to serum to make a cryosolution, it is crucial that this solution is cooled on ice prior to addition to the cells because dissolving of DMSO releases heat which could kill the cells. It is important that everyone handling samples is aware of such things	Researcher	Netherlands
2023-03-01 12:27:35	4	this is what we do	4	this is what we do	5 - Strongly agree	this is what we do	5 - Strongly agree	this is what we do	3	we process within 1 h	No opinion	not the case in our hospital	5 - Strongly agree	this is what we do	5 - Strongly agree	this is what we do (if there is enough material)	No Opinion			5 - Strongly agree	this is what we do	5 - Strongly agree	this is what we do	5 - Strongly agree	this is what we do	5 - Strongly agree	this is what we do	5 - Strongly agree	this is what we do	5 - Strongly agree		5 - Strongly agree		3		No opinion		No opinion		5 - Strongly agree	this is what we do	2		4		4		Diagnostic laboratory	Netherlands
2023-03-05 11:46:44	4	When the blast count is high (diagnosis), this is not so relevant. At relapse, when the blast count is often <20%, relatively important	4	This is a cost issue, if we can afford all 3 anticoagulants, great!	3		5 - Strongly agree	If noted means recorded, that is, information stored in the eCRF, then yes, if possible	5 - Strongly agree	If noted means recorded, that is, information stored in the eCRF, then yes, if possible	4		5 - Strongly agree		3		Yes	Patients can relapse more than once, please include biobanking at all relapses		4	This is a lab/technical question, better answered by experts in that field	3	This is a lab/technical question, better answered by experts in that field	5 - Strongly agree		5 - Strongly agree		5 - Strongly agree	Viable cells are the most commonly requested sample type, acording to our experience	4		4		4		3	This is a lab/technical question, better answered by experts in that field	4		4		4		4		4		Clinician	Finland
2023-03-06 06:44:47	No opinion		5 - Strongly agree		5 - Strongly agree		5 - Strongly agree		5 - Strongly agree		5 - Strongly agree		5 - Strongly agree		5 - Strongly agree		Yes	as many as possible		5 - Strongly agree		1 - Strongly disagree		5 - Strongly agree		5 - Strongly agree		5 - Strongly agree		5 - Strongly agree		5 - Strongly agree		5 - Strongly agree		5 - Strongly agree		5 - Strongly agree		5 - Strongly agree		5 - Strongly agree		5 - Strongly agree		5 - Strongly agree		Researcher	Spain
2023-03-06 07:39:38	No opinion	I have no experience about this	3	We have used EDTA tubes for extracting PBMC:s or BMMC from the blood cancer patients.	No opinion	I have no experience about this	5 - Strongly agree	This info should be in the SOP.	5 - Strongly agree	This is very important info. Samples should be processed withing 24 hours after sampling.	5 - Strongly agree		5 - Strongly agree		No opinion		No Opinion			5 - Strongly agree		5 - Strongly agree	If you don't do Red cell lysis you end up freezing less cells than planned. RBC contamination might mix up your cell count results.	5 - Strongly agree	Why to through away very valuable sample material?	5 - Strongly agree		5 - Strongly agree		4		5 - Strongly agree		5 - Strongly agree		5 - Strongly agree	To get good quality RNA, cells should be stored in Trizol, at -80°	5 - Strongly agree		No opinion		No opinion		5 - Strongly agree		5 - Strongly agree		Diagnostic laboratory	Finland
2023-03-06 09:54:09	No opinion	Not familiar with the sampling procedure	4	For cells I know NaHep is a good choice, when it comes to plasma it can effect downstream analysis of proteomics- could be a viscosity issue (I'm no expert here). EDTA is the "allround choice" in case your not specifically interested in cardiology biomarkers	5 - Strongly agree	To my knowledge this is the general practice in clinical chemistry labs	5 - Strongly agree	All pre-analytics that you can keep track on, should be noted	5 - Strongly agree	All pre-analytics that you can keep track on, should be noted	5 - Strongly agree	All pre-analytics that you can keep track on, should be noted, in that case I think the term "cold" also needs to be defined	No opinion	Sounds reasonable- but I have no clinical expertise to back up on my response, therefore choosing the no opinion option	No opinion	Sounds reasonable- but I have no clinical expertise to back up on my response, therefore choosing the no opinion option	No Opinion		Sounds reasonable- but I have no clinical expertise to back up on my response, therefore choosing the no opinion option	5 - Strongly agree	We have great feedback from other customers using cells where the method ficoll separation has been used	No opinion	Not familiar with the protocol, but my general opinion is that all methods that enhance the quality of the sample should be considered	5 - Strongly agree	Prospective biobanking is important, but one have also to consider the cost of it before making any decisions. In Sweden more or less all samples are biobanked within the purpose of health care and diagnosis-these samples can be made available upon an ethical approval- so it is already in place here-but not within the purpose of a specific research project	No opinion	Not familiar with what is reasonable, and possible effects on downstream processes, therefor no opinion	5 - Strongly agree	Strongly agree, however mechanical -150 freezers could also be considered in case there liquid nitrogen is not available, the biorepositories are not build for the requirements that comes with it	No opinion	I am new within the field of cell biobanking, therefore my response is no opinion. Generally I think that all methods that have an effect on the sample quality needs to be considered- but one also needs to have data on it so we do not build costly processes that has no effect.	4	I think we have a set temp to -74, this is a way to measure temperature fluctuations of the freezer both going up or down, consider to use low temp and define an interval instead (-70 to -80?) If only interest in DNA higher temp can be an option in case the biorepositories lack low temp freezers	3	I'm divided on this one, if the data is connected to a sample stored in the biobank I strongly agree, if not I strongly disagree. But, if the data should be kept by the biobank the biobank must also be able to set requirements on how that information should be sent- i.e structured in a file for easy transfer to the database used by the biobank	No opinion	I have no expertise in what number of cells that is reasonable, but I agree that we should ensure RNA extractions in downstream processes if not done upon recieving the samples	No opinion	I have no expertise in what number of cells that is reasonable, but I agree that we should ensure DNA extractions in downstream processes if not done upon recieving the samples	5 - Strongly agree	It's an important quality indicator	5 - Strongly agree	It's an important quality indicator	5 - Strongly agree	Not sure of the first bullet- depends on wether or not hat will be done (previously asked question?) Bit, overall I strongly agree that all preanalytical variables that can be noted, should be noted	5 - Strongly agree	All that can be harmonized, we should harmonize. For cryoperservation there is best practices that can be looked into	Biobank	Sweden
2023-03-06 12:36:28	No opinion	When aspiration is flowing well, puncture is not moved.	5 - Strongly agree		5 - Strongly agree		5 - Strongly agree		5 - Strongly agree		5 - Strongly agree	this would be prefered but is not routinely done at local site	5 - Strongly agree		5 - Strongly agree		No Opinion			5 - Strongly agree		No opinion		5 - Strongly agree		No opinion	Not involved in the exact process	5 - Strongly agree		No opinion	Not involved in exact process	5 - Strongly agree		5 - Strongly agree		No opinion		No opinion		5 - Strongly agree		5 - Strongly agree		5 - Strongly agree		5 - Strongly agree		Clinician	Germany
2023-03-06 14:51:22	4		4	Heparin or EDTA accepted in our center	3		4		4		4		5 - Strongly agree		2		No			4	systematic ficoll before analyses and storage	5 - Strongly agree		3		3	10M in practice	4		4	done in practice in our center	4		4		2	Trizol has been removed from our lab due to carcinologic risk an corrosiveness	4		4	Mandatory for MRD quantification	3		3	Too time-consumming Essential: cell numbers, blast %, date of storage	5 - Strongly agree		Diagnostic laboratory	France
2023-03-06 16:57:45	No opinion	I am not a clinician	4		5 - Strongly agree		5 - Strongly agree		5 - Strongly agree		5 - Strongly agree		5 - Strongly agree		5 - Strongly agree		No Opinion			3	Better to do magnetic purification or cell sorting, particularly for RNA/DNA extraction	5 - Strongly agree		5 - Strongly agree		5 - Strongly agree		5 - Strongly agree		4		5 - Strongly agree		5 - Strongly agree		5 - Strongly agree		5 - Strongly agree		5 - Strongly agree		5 - Strongly agree		5 - Strongly agree		5 - Strongly agree		Diagnostic laboratory + Biobank	Portugal
2023-03-07 07:57:35	4	That's how I understand the Christapuncture to be done. For many years I have also assisted with the sampling.	4	In the NOPHO Leukemia BioBank, we want the samples taken in sodium heparin. If the sample comes in a different tube type, we still process it and write it in the comment field in our LIMS witch is FreezerPro.	5 - Strongly agree		5 - Strongly agree	We comment in FreezerPro if the tube type is different from the one we wanted.	5 - Strongly agree	In FreezerPro we use there is fields for "sample date", "sample time", "processing date" and "processing time". We fill in the information we have.	3	We note information about what deviates from the SOP in FreezerPro.	5 - Strongly agree		4	According to our local protocol: Diagnose/Relaps: BM, PB, serum, plasma and liquor Day 15, 29 and 50 (if high risk patients): BM and liquor Remission and consolidation we only ask for PB.	No Opinion			5 - Strongly agree		No opinion		5 - Strongly agree	Diagnose samples are taken first. The cells after diagnostic analyses are biobanked at the diagnostic lab. We get the second tube for biobank samples.	3	We aliquot the obtained cells into vials of <1 million cells up to 30 million per vial. If there are very few cells, about 10 million cells, we divide into two vials as this gives more possibilities. We freeze all cells in freezing media.	5 - Strongly agree		No opinion	In NLBB we have old and new samples. They have been prepared by different laboratories and by different protocols. So we have dry cellpellets, "cellpellets with freezing media", viable cells freezed in portiions of 1-30 millions of cells. Today we freeze all cells in freezing media.	No opinion		3	We extract DNA and RNA when needed from the cells we have. We no access to the extracted matherial at diagnostic lab.	No opinion	We do´nt use Trizol	No opinion		5 - Strongly agree	We send cells for flowcytometri at diagnose and relaps to the diagnostic lab at Akademiska.	5 - Strongly agree	We use trypan blue.	5 - Strongly agree	We note in FreezerPro the "%malignant cells" when we get results from flow cytometry. Blastcells in PB is sometimes noted at the refferal form and we note it in the LIMS.	No opinion	We follow the recommendation from the Ficoll cryopreservation procedure.	Diagnostic laboratory	Sweden
2023-03-07 18:20:48	5 - Strongly agree	It is currently done	4	We use only edta	No opinion	We do not take serum	No opinion	Not done it here	5 - Strongly agree	Always when receiving from other centers	4	Not done currently	5 - Strongly agree	We currently do it for a local collection	4	Only left overs after mrd studies	Yes	I would recomend for future research projects		4	Bot always possible, depending on amount	5 - Strongly agree	Currently done	5 - Strongly agree	Our major criterium	4	Our current practice, some cases go for >50 million	5 - Strongly agree	Cell viability will be capital for xenografts	4	Current practice	4	Current practice	4	We do not have a biobank but a local collectiona and this information is not always available	5 - Strongly agree	Current practice	4	Also -20 sometimes	4	WE do not do it always	4	We do it only when using the cells for culture or transplantation	4	We do not have blast percentage per tube	5 - Strongly agree	Basic to ensure quality	Diagnostic laboratory	Spain
2023-03-08 08:50:28	No opinion	I am a biomedical researcher utilising biobanked samples in my research. I am not involved in the actual patient sample taking.	No opinion	I am a biomedical researcher utilising biobanked samples in my research. I am not involved in the actual patient sample taking.	No opinion	I am a biomedical researcher utilising biobanked samples in my research. I am not involved in the actual patient sample taking.	No opinion	I am a biomedical researcher utilising biobanked samples in my research. I am not involved in the actual patient sample taking.	5 - Strongly agree	In my opinion it is important to have this data available as there can be differences between the samples depending on how long the sample has been waiting before processing.	5 - Strongly agree		4	As a researcher I find longitudinal samples extremely valuable for multiple different research purposes.	No opinion		Yes	In certain cases refractory samples could be considered		No opinion		No opinion	in general I would prefer there not to be red blood cells in the biobanked sample. I lack the experience on how the remaining white blood cells are doing right after RBC lysis and how they survive the freezing process right after RBC lysis	5 - Strongly agree	I think these cells can be extremely valuable for research purposes and thus should be biobanked.	5 - Strongly agree	My experience is having 10M cells per vial, sometimes 20M. Depending on the disease one gets different numbers of viable cells after thawing the cells. The number of cells per vial depends on the experiment one will need the cells for. In my research 5M is too few and 50M is typically too many. 10M in general has been enough for me and it also allows easily to request multiple tubes if more cells…	5 - Strongly agree	Including vapor phase liquid nitrogen	No opinion	I lack knowledge on the issue regarding RNA isolation	No opinion	I lack knowledge on the subject of -80C versus liquid nitrogen storage when it comes to dry cell pellets	5 - Strongly agree	It is important to know the exact protocol/reagents that have been used for DNA and RNA extraction.	4		4		5 - Strongly agree	Leucemic cell percentage is very important to know from the samples. This information will be crucial in selecting samples to certain experiments and on deciding what possible assays will be best for the sample. Also one might need to consider performing enrichment of the leukemic cells if the leukemic cell % is low.	5 - Strongly agree	If cell viability was poor already after isolation prior to freezing the cells, this can be reflected also on the cell viability after thawing the cells.	5 - Strongly agree		5 - Strongly agree		Researcher	Finland
2023-03-09 12:31:54	3	This is not so important as samples will be cleaned using Ficoll gradients	5 - Strongly agree		5 - Strongly agree		3		5 - Strongly agree	This is particularly important for sensitive assays such as mRNA analysis and proteomics	3		5 - Strongly agree	Generation of diagnosis- relapse couples is extremely important for future research	4	End of induction would probably most informative	No			5 - Strongly agree		5 - Strongly agree		5 - Strongly agree		5 - Strongly agree	fewer than 5 million cells gives problems with viability	5 - Strongly agree		3	protein analyses would require more cells, pellets are less suited for phosphoproteomics	5 - Strongly agree		5 - Strongly agree		5 - Strongly agree		5 - Strongly agree		5 - Strongly agree		5 - Strongly agree		5 - Strongly agree		5 - Strongly agree		Clinician + Researcher	Netherlands
2023-03-09 18:05:30	No opinion		3		5 - Strongly agree		5 - Strongly agree		5 - Strongly agree		5 - Strongly agree		5 - Strongly agree		5 - Strongly agree		Yes	End of treatment - for use as germline sample		3		4		5 - Strongly agree	If consent in place yes.	3	Viable cells should be stored in a variety of numbers depending on the total number of cells.	3	Temperature not method is the important thing. A -152 freezer is fine.	1 - Strongly disagree	Also prioritise viable cells for maximum downstream flexibility.	5 - Strongly agree		5 - Strongly agree		1 - Strongly disagree	No - prioritise viable cells.	1 - Strongly disagree	No prioritise viable cells.	3	If feasible,	3	If feasible	5 - Strongly agree		1 - Strongly disagree	Not realistic as most biobanks are used for multiple diseases and study groups, difficult for one to dedicate,	Biobank	UK
2023-03-10 09:03:00	5 - Strongly agree		1 - Strongly disagree		1 - Strongly disagree		5 - Strongly agree		4		5 - Strongly agree		5 - Strongly agree		4		No			5 - Strongly agree		4		5 - Strongly agree		5 - Strongly agree		5 - Strongly agree		3		5 - Strongly agree		5 - Strongly agree		5 - Strongly agree		5 - Strongly agree		5 - Strongly agree	By flow cytometry only at diagnosis	2		5 - Strongly agree		4		Diagnostic laboratory	Spain
2023-03-14 09:09:27	No opinion	Not my area of expertise	No opinion	Not my area of expertise	No opinion	Not my area of expertise	No opinion	Not my area of expertise	No opinion	Not my area of expertise	No opinion	Not my area of expertise	No opinion	Not my area of expertise	No opinion	Not my area of expertise	No Opinion		Not my area of expertise	No opinion	Not my area of expertise	No opinion	Not my area of expertise	No opinion	Not my area of expertise	4	10-10 million cells/vial: good range to ensure sufficient ratio of cryoprotectant per cell and sufficient cells to endure the freeze-thaw process and obtain high number of viable cells after thawing	5 - Strongly agree	Or at -150ºC in a deep freezer.	5 - Strongly agree	Less than 5 million cells may indeed be insufficient for freezing. And for RNA isolation dry pellets are in fact not adequate unless suitable reagents are added (e.g., RNA later).	5 - Strongly agree	To minimize protein degradation	5 - Strongly agree	The isolation method can influence the type of analysis that can be done.	4	Other reagents are available and may be better suited for some analysis, although Trizol is also a possibility.	5 - Strongly agree		No opinion	Not my area of expertise	5 - Strongly agree	Both methods are used in our lab to assess cell viability	No opinion	Not my area of expertise	No opinion	I agree that cryopreservation procedures should be harmonized, although I'm not sure what is meant by 'general consensus' and specific procedures may be necessary for this case.	Researcher	Portugal
2023-04-05 09:20:45	5 - Strongly agree	Normally 5ml (sometimes max 10ml) is aspirated from one location to avoid PB contamination	3	For several studied EDTA is feasible	No opinion		5 - Strongly agree		5 - Strongly agree		5 - Strongly agree		5 - Strongly agree		4		No Opinion			4		4		2	Some cells not immediately needed for diagnostic purposes might have later diagnostic need.	4	in our experience 10-20M cells is feasible and allows the use of biobanked material for several projects	5 - Strongly agree		4	After thawing most initially viable blasts cells are dead	4		2	The biobank activities should be kept separate form diagnostic purposes.	No opinion		4		2	Most significant information for all downstream bulk analyses. Morfo / flow information should always be available, but the clinical sample is sufficient to provide this information.	5 - Strongly agree		4	Blast cell percentage from each tube is not needed.	5 - Strongly agree		Biobank	Finland
Interpretation
Questions	Q1		Q2		Q3		Q4		Q5		Q6		Q7		Q8		Q9			Q10		Q11		Q12		Q13		Q14		Q15		Q16		Q17		Q18		Q19		Q20		Q21		Q22		Q23
1/2 (Disagree) // No	5		4		5		0		2		2		2		1		7			2		6		4		1		1		7		1		3		6		5		3		5		3		1
3	1		8		5		3		5		8		1		5					3		4		2		8		4		6		3		4		6		4		4		7		6		1
4/5 (Agree) // Yes	17		21		14		30		29		23		32		26		14			29		19		30		23		32		14		27		29		14		22		26		20		26		31
no opinion	14		4		13		4		1		4		2		5		16			3		8		1		5		0		10		6		1		11		6		4		5		2		4
total	37		37		37		37		37		37		37		37		37			37		37		37		37		37		37		37		37		37		37		37		37		37		37
Consensus: Agree (4-5) /(total opinion)	0.739		0.636		0.583		0.909		0.806		0.697		0.914		0.813		0.667			0.853		0.655		0.833		0.719		0.865		0.519		0.871		0.806		0.538		0.71		0.788		0.625		0.743		0.933

## Sheet: Round 1B
Answer time	Should patients with Acute Lymphoblastic Leukaemia have plasma biobanked? (If your answer is no, questions 2 to 11 will be skipped)	Please explain your answer. If needed, please refer to your local practice:	Should plasma be stored at diagnosis and relapse? (bone marrow (BM) and/or peripheral blood (PB))	Please explain your answer. If needed, please refer to your local practice:	If BM and PB have been sent to the Biobank, should the plasma of both specimens be stored?	Please explain your answer. If needed, please refer to your local practice:	Should BM and/or PB plasma be stored at the end of induction?	Please explain your answer. If needed, please refer to your local practice:	Should BM and/or PB plasma be stored at the end of consolidation?	Please explain your answer. If needed, please refer to your local practice:	Is there a need for other time-points? If Yes, Please specify in the comment section.	Please explain your answer:	Should the type of collected material be recorded by the Biobank (BM/PB/etc.)?	Please explain your answer. If needed, please refer to your local practice	Should the total plasma volume per specimen be stored in the Biobank. (no limitation of the number of aliquots)? (reminder: space and money are not an issue)	Please explain your answer. If needed, please refer to your local practice:	Should plasma be stored in aliquots of 0.5-2 mL, even if the final amount is less than 0.5 ml?	Please explain your answer. If needed, please refer to your local practice:	Is -80 ºC the preferable method to store plasma aliquots?	Please explain your answer. If needed, please refer to your local practice:	Please enter any relevant comments relating to this section of survey:	Should patients with Acute Lymphoblastic Leukaemia have serum biobanked? (If your answer is no, questions 13 to 22 will be skipped)	Please explain your answer with respect to your local practice:	Should serum be stored at diagnosis and relapse? (bone marrow (BM) and/or peripheral blood (PB))	Please explain your answer with respect to your local practice:	If BM and PB are received, should serum of both specimens be stored?	Please explain your answer. If needed, please refer to your local practice:	Should BM and/or PB serum be stored at the end of induction?	Please explain your answer. If needed, please refer to your local practice:	Should BM and/or PB serum be stored at the end of consolidation?	Please explain your answer. If needed, please refer to your local practice:	Is there a need for other timepoints? If Yes, please specify in the comments section.	Please explain your answer.	Should the type of collected material be recorded by the Biobank (BM/PB/etc.)?	Please explain your answer. If needed, please refer to your local practice:	Should the total serum volume per specimen be stored in the Biobank? (no limitation of the number of aliquots)? (reminder: space and money are not an issue)	Please explain your answer. If needed, please refer to your local practice:	Should serum be stored in aliquots of 0.5-2 mL, even if the final amount is less than 0.5mL?	Please explain your answer. If needed, please refer to your local practice:	Is -80 ºC the preferable method to store serum aliquots?	Please explain your answer. If needed, please refer to your local practice:	Please enter any relevant comments relating to this section of survey:	Should patients with Acute Lymphoblastic Leukaemia have CSF specimens biobanked? (If your answer is no, questions 24 to 31 will be skipped)	Please explain your answer. If needed, please refer to your local practice:	Should biobanking of CSF be done for ALL patients at diagnosis and at relapse?	Please explain your answer. If needed, please refer to your local practice:	Should biobanking of CSF be done at follow-up time-points (regardless of infiltration at diagnosis)? Please indicate which time-points in the comments section	Please explain your answer.	For biobanking, should CSF specimens be collected in a dry sterile tube?
-	-	-	-	-	-	-	-	-	-	-	-	-	-	-	-	-	-	-	-	-	-	-	-	-	-	-	-	-	-	-	-	-	-	-	-	-	-	-	-	-	-	-	-	-	-	-	-	-	-
2023-06-14 16:43:42	5 - Strongly agree		5 - Strongly agree		5 - Strongly agree		4		4		Yes	It may be worth while to also have 1 Follow-up sample for longitudinal follow-up (eg 3 months after end of treatment)	5 - Strongly agree		4		4		4		These samples are too valuable to let any go to waste. Only take samples when this is already foreseen in the routine care so no additional sampling point is needed other than routine care.	4		4		4		4		4		No Opinion		5 - Strongly agree		5 - Strongly agree		4		5 - Strongly agree			4		4		No	If there is no CSF or LP taken in routine care if there is no infiltration at diagnosis, it should not be done. Only if there are signs of infiltration.	3
2023-06-14 19:20:33	5 - Strongly agree		5 - Strongly agree		3	It represents a large quantity of sample to biobank if the 2 tissus are systematically biobanked. In my opinion, most studies on plasma will be designed to find markers (prognosis, toxicity, management of drugs dosage...) in blood, to limit or even avoid invasive BM sampling, so I would store plasma on blood preferentially.	5 - Strongly agree		5 - Strongly agree		Yes	The 0.5 timepoint, seems also interesting because it represents a very early timepoint, maybe it will help to find very early markers associated with response. Maybe some additional points will become interesting to store later, for future protocoles, depending on the results that will be obtained on the timepoints already available.	5 - Strongly agree		5 - Strongly agree		5 - Strongly agree		5 - Strongly agree		Another information highly important to store in the biobank database is the time between sampling PB/BM and freezing plasma.	5 - Strongly agree		5 - Strongly agree		3	Same answer as for plasma	5 - Strongly agree		5 - Strongly agree		Yes	Same answer as for plasma	5 - Strongly agree		4		5 - Strongly agree		5 - Strongly agree		Depending on the future study, some experiments will probably be done on serum or plasma, so it seems important to have at least one of these samples. But having both would be better to enable studies restricted to plasma ou serum. For the moment, we never receive dry tubes in our lab. Another information highly important to store in the biobank database is the time between sampling PB/BM and fre…	5 - Strongly agree		5 - Strongly agree		Yes	Even if no detectable tumor cell at diagnosis, futures studies on FU CSF samples may iidentify markers associated with CSF relapse for example.	5 - Strongly agree
2023-06-15 07:53:13	5 - Strongly agree		5 - Strongly agree		5 - Strongly agree		3		3		Yes	End of treatment (PB)	5 - Strongly agree		4		3		4			5 - Strongly agree		5 - Strongly agree		5 - Strongly agree		3		3		Yes	End of trestment	5 - Strongly agree		3		4		3			5 - Strongly agree		5 - Strongly agree		Yes	End of treatment	3
2023-06-15 09:13:53	4		4		4		4		4		No opinion	I can not oversee the need	5 - Strongly agree		5 - Strongly agree		5 - Strongly agree		5 - Strongly agree			4		4		4		4		4		No Opinion	I can not oversee the need	5 - Strongly agree		5 - Strongly agree		5 - Strongly agree		5 - Strongly agree	Seems better for protein stability		4		4		Yes	important	5 - Strongly agree
2023-06-15 09:20:16	3	Need to establish resources to achieve and clear reason as to why. Further it should not be allowed to negatively impact current systems for diagnosis and storage.	3	Note says BM and/or PB. If just PB there would be a stronger case as material readily available and would have less potential impact on diagnostics.	1 - Strongly disagree	In the case of BM there is the potential to impact diagnostics and other studies.	3	Only if there is a sequence of other timepoints.	3	See answers to previous questions	No	Future experiments may determine if they is need to store at other timepoints, or more likely indicate if testing may be beneficial at other time points	5 - Strongly agree		5 - Strongly agree		No opinion		4		None	2	The question is should or could. If obtaining serum from blood there is more of argument. Serum from BM puts an increased pressure on the diagnostic route.																				2	If adequate material can be obtained that does not negatively impact diagnostic requirements and the patient then it could be biobanked.
2023-06-15 10:34:29	5 - Strongly agree		5 - Strongly agree		5 - Strongly agree		2	I would expect that the main signature in plasma would be based on toxicity, stress and apoptosis, but not specific for ALL.	2	again, stress and toxicity will be the dominant pattern detectable	No	Day of diagnosis is the most important time point	5 - Strongly agree		4		4		4			No opinion	Plasma is sufficient enough	1 - Strongly disagree	Plasma is enough	1 - Strongly disagree	no need to collect serum	1 - Strongly disagree	no need to collect serum	1 - Strongly disagree	no need to collect serum	No	no need to collect serum	No opinion	no need to collect serum	No opinion	no need to collect serum	No opinion	no need to collect serum	No opinion	no need to collect serum		5 - Strongly agree		5 - Strongly agree		Yes	maybe ALL will increase in CSF even though liquor was negative at d0	2
2023-06-15 20:24:34	4	Depends on available resources and potential plans for use.	4		2		4		3		No		5 - Strongly agree		4		2		5 - Strongly agree			4		4		4		4		3		No		5 - Strongly agree		4		2		5 - Strongly agree			5 - Strongly agree		5 - Strongly agree		Yes	Early time points eg. Day8/15/28 of Induction	No opinion
2023-06-16 12:27:42	5 - Strongly agree		3	Yes, but also at fixed in between time points and End Of Treatment	5 - Strongly agree		5 - Strongly agree		5 - Strongly agree		Yes	in between: fixed time points and at End Of Treatment	5 - Strongly agree		5 - Strongly agree		5 - Strongly agree		5 - Strongly agree		About stored plasma: we aim to freeze up to 1000µl/vial. Min. volume = 100µl	5 - Strongly agree		3	also fixed TP's in between and End Of Treatment.	3	at this moment we store only PB-serum	5 - Strongly agree		5 - Strongly agree		Yes	fixed timepoints and End of Treatment	5 - Strongly agree		5 - Strongly agree		5 - Strongly agree		5 - Strongly agree		same remark as for plasma: we aim to freeze up to 1000µl/vial. Min. volume = 100µl	5 - Strongly agree		5 - Strongly agree		Yes	D15/D29/D71 and EOT	5 - Strongly agree
2023-06-16 11:23:30	No opinion	I don't know why plasma can be used for. And if it is necessary for all timepoints.	No opinion		No opinion		No opinion		No opinion		No opinion		No opinion		No opinion		No opinion		No opinion			No opinion	the same as plasma	No opinion		No opinion		No opinion		No opinion		No Opinion		No opinion		No opinion		No opinion		No opinion			No opinion	the same as plasma and serum	No opinion		No Opinion		No opinion
2023-06-17 16:23:40	3		3		5 - Strongly agree		3		3		No opinion		5 - Strongly agree		5 - Strongly agree		3		3			3		3		3		3		3		No Opinion		5 - Strongly agree		5 - Strongly agree		3		3			5 - Strongly agree		5 - Strongly agree		No Opinion		No opinion
2023-06-19 07:47:52	5 - Strongly agree		5 - Strongly agree		5 - Strongly agree		5 - Strongly agree		5 - Strongly agree		No opinion	Not enough knowledge	5 - Strongly agree		4		No opinion	What about doing aliquots of 0,1 ml, if the final amount is less than 0.5mL	5 - Strongly agree			5 - Strongly agree		5 - Strongly agree		No opinion	Not enough knowledge	5 - Strongly agree		5 - Strongly agree		No Opinion	Not enough knowledge	5 - Strongly agree		5 - Strongly agree		3	What about doing aliquots of 0,1 ml, if the final amount is less than 0.5mL	5 - Strongly agree			No opinion	Not enough knowledge	No opinion	Not enough knowledge	No Opinion	Not enough knowledge	No opinion
2023-06-19 07:33:00	3		4		3		4		4		No		5 - Strongly agree		3		3		4			No opinion		No opinion		No opinion		No opinion		No opinion		No Opinion		5 - Strongly agree		No opinion		No opinion		No opinion			No opinion		No opinion		No Opinion		No opinion
2023-06-19 08:02:50	4		4		4		4		3		No		5 - Strongly agree		4		2	should aim to store a minimum of 2 aliquots	4			4		4		4		4		3		No		5 - Strongly agree		4		2	aim to store at least 2 aliquots	4			4		4		No Opinion		No opinion
2023-06-19 12:46:34	4		4		5 - Strongly agree		2		2		No opinion		5 - Strongly agree		4		5 - Strongly agree		No opinion			4		5 - Strongly agree		5 - Strongly agree		2		2		No Opinion		5 - Strongly agree		4		5 - Strongly agree		No opinion			5 - Strongly agree		5 - Strongly agree		Yes	Potentially opens possibilities to find correlative markers/molecules etc. for Neurotoxicity in relation to received CNS-active chemotherapy	No opinion
2023-06-19 13:14:13	3	We do not need plasma, but if research is needed for plasma materiaal then yes it should be. However only on important/necessary timepoints.	4		No opinion	Again we don't work with the samples, so I don't know if it's important to have both. However I think if the BM punction is not done or failed, then would be good to have PB plasma in case of diagnosis material.	No opinion	If this is an important timepoint for research, than yes. However I do not know this.	No opinion	If this is an important timepoint for research, than yes. However I do not know this.	No opinion	I don't know which time points are important for research	5 - Strongly agree		2	Going on what we have stored and what is being used from the biobank I would say that great volumes of plasma are not necessary. A few tubes with plasma should be enough.	3	I think it's good to have a ground rule for for much plasma is stored per tube. If there is less plasma in a tube, this needs to be noted with the sample (and I know in our case this is, at least for now, not possible in our labsystem).	5 - Strongly agree		It is hard to answer these questions with the reminder: space and money are not an issue. Because these in face are issues for labs.	3	In our lab this is done, because it was requested by research. So I assume it is important to have. However for what we as a processing lab do now know.	3	These are important timepoints off course because the disease is still in the BM/PB	3	I assume it is good to have both, but again not sure.	No opinion	Not sure what the most important time points are for research	No opinion	Not sure what the most important time points are for research	No Opinion	Not sure what the most important time points are for research	5 - Strongly agree		3	We only use the SST tube for serum, this is usually 1 tube PB and 1 tube BM. We do try to store all the serum from these tubes because it's already not a lot of material.	3	I think it's good to have a ground rule for for much plasma is stored per tube. If there is less serum in a tube, this needs to be noted with the sample (and I know in our case this is, at least for now, not possible in our labsystem).	5 - Strongly agree	I think the way to preserve serum for long periods of time is at -80		No opinion	Again depending on what is used for research I guess it should be. If it's stored I would only to certain timepoints like diagnosis/relapse	4		No	I don't think it's necessary to have a biobank full of CSF samples without infiltration of the disease.	5 - Strongly agree
2023-06-19 15:24:39	4		4		4		4		4		Yes	In any suspiction of toxicity / relapse	4		4		4		No opinion	I am not sure whether -20 would be enough		4		4		4		4		4		Yes	Suspiction of toxicity / relapse	4		4		4		No opinion	Not sure -20 would be enough		4		4		Yes	I think it should be store coinciding with any spinal tap.	4
2023-06-20 11:27:50	5 - Strongly agree		5 - Strongly agree		5 - Strongly agree		4		4		No		5 - Strongly agree		1 - Strongly disagree	2 or 3 aliquots are enough	2	0.5 ml is a minimal quantity	4			5 - Strongly agree		5 - Strongly agree		5 - Strongly agree		4		4		No		5 - Strongly agree		1 - Strongly disagree	2 or 3 aliquots are enough	2	0.5 ml is a minimum quantity	4			2
2023-06-23 12:38:44	2	I do not think it is particularly relevant for ALL research																				2	I don’t think it is particularly relevant for research and for therapeutic drug monitoring (ASNase activity) etc, fresh samples are preferred																				2	The cell content of CSF samples is low and the research questions involved do not require A2G wide storage
2023-06-23 14:35:48	2	Currently banked by VIVO Biobank																				No opinion	Issues with processing being needed on site of collection	No opinion		No opinion		No opinion		No opinion		No		5 - Strongly agree	It is part of good record keeping	5 - Strongly agree		5 - Strongly agree		No opinion	Serum not currently stored in VIVO Biobank as it would need to be processed in the clinics rather than centrally		5 - Strongly agree		5 - Strongly agree		Yes	Whenever CSF is taken for clinical purposes	5 - Strongly agree
2023-06-23 16:04:03	2																					2																					4		4		No		5 - Strongly agree
2023-06-26 06:47:36	5 - Strongly agree		5 - Strongly agree		5 - Strongly agree		5 - Strongly agree		5 - Strongly agree		No opinion		5 - Strongly agree		5 - Strongly agree		5 - Strongly agree		5 - Strongly agree			5 - Strongly agree		5 - Strongly agree		5 - Strongly agree		5 - Strongly agree		No opinion		No Opinion		5 - Strongly agree		5 - Strongly agree		5 - Strongly agree		5 - Strongly agree			5 - Strongly agree		5 - Strongly agree		No Opinion		No opinion
2023-06-26 08:41:26	5 - Strongly agree		5 - Strongly agree		5 - Strongly agree		4		4		No opinion		5 - Strongly agree		5 - Strongly agree		3	I am not sure I understand the question, if final amount is less than 0.5 ml it can not be stored as 0.5 ml? Are you asking if the plasma should be stored in smaller aliquots? If the biobank can handle microtubes I would suggest smaller volumes for plasma- from 200 ul, but if not, it may be a dry out effect to take into account, would answer strongly agree if the question was phrased in the way I…	4		I'm not familiar with at which sampling time points there is a scientific value to store samples. My answers reflect that- that I assume that follow up samples can be of value during all steps of treatments.	4		4		4		4		4		No Opinion		5 - Strongly agree		5 - Strongly agree		3	I am not sure I understand the question, if final amount is less than 0.5 ml it can not be stored as 0.5 ml? Are you asking if the serum should be stored in smaller aliquots? If the biobank can handle microtubes I would suggest smaller volumes for serum- from 200 ul, but if not, it may be a dry out effect to take into account, would answer strongly agree if the question was phrased in the way I i…	4	- 80 DC is the generally the lowest temperature available for low temperature freezers, however to be able to measure temperature fluctuations of the freezer the storage temperature should be set higher, we usually have set to around -72 DC	I'm not familiar with at which sampling time points there is a scientific value to store samples. My answers reflect that- that I assume that follow up samples can be of value during all steps of treatments.	5 - Strongly agree		5 - Strongly agree		No Opinion		3
2023-06-26 13:37:47	3	To obtain ctDNA it's an option without BM ASPIRATION .	3	and Plasma only on PB .... for MRD follow-up	No opinion	v	3	.................................................	3	......................................................	No opinion		5 - Strongly agree		5 - Strongly agree		No opinion		5 - Strongly agree		All is possible with enough Arms in the laboratory :)	No opinion		No opinion		No opinion		No opinion		No opinion		No Opinion		No opinion		No opinion		No opinion		No opinion			1 - Strongly disagree	We need a robust technic not to lose cells
2023-06-26 17:39:15	2	To my understanding, difference between plasma and serum is that serum remains after removing coagulation components of plasma. Coagulation already routinely studied, I would biobank mainly resum	4		4		4		4	seems like a less interesting timepoi	No	No routine BM aspirate. No interest currently	5 - Strongly agree		4		No opinion	No knowledge about what amount needed for studies	4			4		4		4		4		4		No	No BM aspirate routinely scheduled at other timepoints	4		4		No opinion	I don't know which amount needed for research	4	Technically easier, don't know if it would keep serum characteristics unaltered		4		4		Yes	During induction, at the time-points when intrathecal are scheduled	4
2023-06-27 09:17:52	5 - Strongly agree		5 - Strongly agree		5 - Strongly agree		5 - Strongly agree		5 - Strongly agree		Yes	plasma from PB should be stored monthly after consolidation, to allow the discover of early peripheral biomarkers of relapse	5 - Strongly agree		5 - Strongly agree		4		5 - Strongly agree			5 - Strongly agree		5 - Strongly agree		5 - Strongly agree		5 - Strongly agree		5 - Strongly agree		Yes	Serum from PB should be stored monthly after consolidation, to allow the discover of early peripheral biomarkers of relapse	5 - Strongly agree		5 - Strongly agree		4		5 - Strongly agree			5 - Strongly agree		5 - Strongly agree		No Opinion		4
2023-06-27 09:32:39	4		4		4		4		4		No opinion		4		4		4		5 - Strongly agree			4		4		4		4		4		No Opinion		4		4		4		4			No opinion		No opinion		No Opinion		No opinion
2023-06-27 10:40:23	5 - Strongly agree		5 - Strongly agree		5 - Strongly agree		5 - Strongly agree		5 - Strongly agree		No opinion		5 - Strongly agree		No opinion	Here the amount of plasma needed for the most common assays that will be done should be considered.	No opinion	Here the amount of plasma needed for the most common assays that will be done should be considered. Should the samples be sent to different labs? Then smaller aliquots are advisable	No opinion			5 - Strongly agree		5 - Strongly agree		5 - Strongly agree		5 - Strongly agree		5 - Strongly agree		No Opinion		5 - Strongly agree		No opinion	Here the amount of serum needed for the most common assays that will be done should be considered.	No opinion	Here the amount of serum needed for the most common assays that will be done should be considered.	No opinion			5 - Strongly agree		5 - Strongly agree		No Opinion		5 - Strongly agree
2023-06-27 12:24:10	5 - Strongly agree		5 - Strongly agree		5 - Strongly agree		5 - Strongly agree		5 - Strongly agree		No	These are the most important time points, but others could be of use if plasma could, for example, be used to monitor MRD.	5 - Strongly agree		5 - Strongly agree		5 - Strongly agree		5 - Strongly agree		If cost is not an issue, then good to store all material.	5 - Strongly agree		5 - Strongly agree		5 - Strongly agree		5 - Strongly agree		5 - Strongly agree		No	Other time points could be of interest for specific projects.	5 - Strongly agree		5 - Strongly agree		5 - Strongly agree		5 - Strongly agree	Liquid nitrogen also suitable.		2	Only if it's for a specific project or part of routine care.
2023-06-28 07:35:32	1 - Strongly disagree																					1 - Strongly disagree																					4		5 - Strongly agree		No Opinion		3
2023-06-28 14:09:39	No opinion	We don't do that now.	No opinion		No opinion		No opinion		No opinion		No opinion		No opinion		No opinion		No opinion		No opinion			No opinion		No opinion		No opinion		No opinion		No opinion		No Opinion		No opinion		No opinion		No opinion		No opinion			5 - Strongly agree		5 - Strongly agree		Yes		5 - Strongly agree
2023-07-10 09:18:35	5 - Strongly agree		5 - Strongly agree		5 - Strongly agree		5 - Strongly agree		5 - Strongly agree		Yes	I base my answer from a biomedical researchers view. I would have the plasma available from all BM and/or PB samples that are taken from the patient. This will allow if needed/desired a more comprehensive analysis from these samples.	5 - Strongly agree		5 - Strongly agree		No opinion	I would let the people involved in collecting and storing the plasma at the biobank answer this question as they have better knowledge on the possible limitation in storage space etc.	No opinion	I lack the expertise on this matter, although I would assume liquid nitrogen / liquid nitrogen vapour might be better fo longer time period storage.		5 - Strongly agree		5 - Strongly agree		5 - Strongly agree		5 - Strongly agree		5 - Strongly agree		Yes	I will give the same answer as I gave in the plasma questions.	5 - Strongly agree		5 - Strongly agree		No opinion	I will give the same answer as I gave in the plasma questions.	No opinion	I will give the same answer as I gave in the plasma questions.		No opinion	I lack the knowledge to judge would CSF hold potentially important "information" from ALL patients	No opinion	I lack the knowledge to judge would CSF hold potentially important "information" from ALL patients	No Opinion	I lack the knowledge to judge would CSF hold potentially important "information" from ALL patients	No opinion
2023-07-10 11:41:15	5 - Strongly agree		5 - Strongly agree		5 - Strongly agree		5 - Strongly agree		3	end of induction plasma may be more important than end of consolidation for detection of response-related plasma factors. End of consolidation is more indicative of regenerated bone marrow factors. It just depend on the biological questions one has.	Yes	if cell-based immunotherapeutics (BiTEs, CAR-T) etc are being included in upfront trials, plasma/serum factors may be helpful in evaluation of responses. So, in parallel to the consolidation plasma: choice to collect depends on add-on questions.	5 - Strongly agree		3	aliquotizing is more important than storage of a high volume of plasma in one vial.	3	question is unclear to me, but point is that even small amounts of plasma should be bio-archived. If lots of plasma is available, I suggest to make aliquots of 150-500ul, with a maximum of 3 aliquots per patient/time-point.	5 - Strongly agree		Please be aware that EDTA-derived plasma may contain different factors than HEP-derived plasma. Tube for plasma collection needs to be clarified in Castor. Other remark: this survey focusses on plasma collection, which can be easily done from the tubes used for extracting leukemic cells, but what about serum tubes?	5 - Strongly agree		5 - Strongly agree		5 - Strongly agree		5 - Strongly agree		3	see discussion for plasma	No		5 - Strongly agree		3	see plasma	4		5 - Strongly agree			5 - Strongly agree		5 - Strongly agree		Yes	at least EOI. Most preferrable in parallel to collection of plasma and serum time-points.	No opinion
2023-07-11 13:35:35	5 - Strongly agree		3	Yes, plasma from peripheral blood. From diagnosis and relapse.	3	Perhaps "plasma" from BM is unnecessary as it is usually diluted. First at sampling with NaCl but also in the lab.	No opinion	If there is a belief that there may be a need for it later.	No opinion	If there is a belief that there may be a need for it later.	No opinion	If there is a belief that there may be a need for it later.	3	We need to register to give the sample a laboratory ID and to keep our freezers in good order, all samples have unique positions.	3	For example serum is saved in up to 4 aliquots of 0.5-1 ml	3	Then I would aliquot 0.2+0.1+0.1+0.1 ml for the most possibilities.	5 - Strongly agree			5 - Strongly agree		5 - Strongly agree		3	Serum is from peripheral blood. The fluid from the BM can perhaps be seen as diluted plasma.	No opinion	See answer 14	No opinion	See answer 14	No Opinion	See answer 14	3	We need to register to give the sample a laboratory ID and to keep our freezers in good order, all samples have unique positions.	3	Serum is saved in up to 4 aliquots of 0.5-1 ml	3	I would aliquot 0.2+0.1+0.1+0.1 ml for the most possibilities.	5 - Strongly agree	Yes and that´s how it´s stored in Uppsala.		5 - Strongly agree		5 - Strongly agree		No Opinion		5 - Strongly agree
2023-07-26 14:27:37	No opinion	Don't know enough about the potential benefits of plasma storage	4		3	If the primary use of stored plasma samples is identification of biomarkers, then PB samples should be the focus for biobanking. As a result, any biomarker-related findings can be investigated in a diagnostic / treatment setting using PB samples.	No opinion	Not enough knowledge about the usefulness of these samples.	No opinion	Not enough knowledge about the usefulness of these samples.	No opinion	Not enough knowledge about the usefulness of these samples.	4		4		No opinion		4	Unsure about the standard practice for this, however		No opinion		No opinion		No opinion		No opinion		No opinion		No Opinion		4		No opinion		No opinion		4			4		4		Yes	Possible determination of leukaemia relapse initiating from CNS / factors involved in long-term residency of leukaemia in CNS	4
Interpretation
Questions	Q1		Q2		Q3		Q4		Q5		Q6		Q7		Q8		Q9		Q10			Q11		Q12		Q13		Q14		Q15		Q16		Q17		Q18		Q19		Q20			Q21		Q22		Q23		Q24
1/2 (Disagree) // No	5				2		2		2		8				2		3					4		1		1		2		2		6				1		3					5				3		1
3	5		5		4		4		7				1		3		7		1			2		3		5		2		5				1		4		5		2									4
4/5 (Agree) // Yes	21		23		20		19		16		8		27		22		11		23			21		20		17		18		14		8		25		18		13		18			23		24		13		13
no opinion	3		2		4		5		5		14		2		3		9		6			7		6		7		8		9		16		4		7		9		10			6		5		13		11
total	34		30		30		30		30		30		30		30		30		30			34		30		30		30		30		30		30		30		30		30			34		29		29		29
Consensus: Agree (4-5) /(total opinion)	0.677		0.821		0.769		0.76		0.64		0.5		0.964		0.815		0.524		0.958			0.778		0.833		0.739		0.818		0.667		0.571		0.962		0.783		0.619		0.9			0.821		1		0.812		0.722
[truncated: 38 more columns]

## Sheet: Round 2
Answer time	Bone marrow sampling procedure: If large sample volumes are required (e.g., for multiple diagnostic tests), is it necessary to change the bone marrow aspiration site to avoid haemodilution?	If yes, which practice should be followed (select all that apply):				If yes, which practice should be followed (select all that apply): Open text answers	Please explain your answer. If needed, please refer to your local practice:	Are the following tubes acceptable for the biobanking of cells and plasma? (Select all that apply)					Are the following tubes acceptable for the biobanking of cells and plasma? (Select all that apply) Open text answers	Please explain your answer. If needed, please refer to your local practice:	For storage of viable cells (that could be used for functional studies), which tube should be preferred for sample collection? (Select one option only)	For storage of viable cells (that could be used for functional studies), which tube should be preferred for sample collection? (Select one option only) Open text answers	Please explain your answer. If needed, please refer to your local practice:	If visible erythrocyte contamination persists in the cell pellet after density gradient centrifugation and separation, should red cell lysis be performed?	If visible erythrocyte contamination persists in the cell pellet after density gradient centrifugation and separation, should red cell lysis be performed? Open text answers	Please explain your answer. If needed, please refer to your local practice:	After cell isolation, cell viability should be determined (Select all that apply):					Please enter here if you have any comment related to this question:	If there are less than 5 million cells after density gradient centrifugation and separation, how should this material be stored? (Select one option only)	If there are less than 5 million cells after density gradient centrifugation and separation, how should this material be stored? (Select one option only) Open text answers	Please explain your answer. If needed, please refer to your local practice:	In previous survey, a consensus was established on the need for storing cells from patients with ALL at diagnosis, end of induction (TP1), end of consolidation (TP2) and relapse. Are there other desirable time points with the current trial strategy?	In previous survey, a consensus was established on the need for storing cells from patients with ALL at diagnosis, end of induction (TP1), end of consolidation (TP2) and relapse. Are there other desirable time points with the current trial strategy? Open text answers	Please explain your answer. If needed, please refer to your local practice:	If RNA extraction is not performed by the biobank (Select one option only)	Please explain your answer. If needed, please refer to your local practice:	If DNA extraction is not performed by the biobank (Select one option only),	Please explain your answer. If needed, please refer to your local practice:	In previous surveys, consensus was established on the need to store plasma at diagnosis, end of induction (TP1) and relapse. Should plasma be also stored at the end of consolidation (TP2)?	Please explain your answer. If needed, please refer to your local practice:	Is plasma storage required at other time-point with the current trial strategy (other then diagnosis/Relapse/TP1/TP2)?	Is plasma storage required at other time-point with the current trial strategy (other then diagnosis/Relapse/TP1/TP2)? Open text answers	Please explain your answer. If needed, please refer to your local practice:	For plasma storage, should a minimum of 2 aliquots be stored (0.5-2mL)?	Please explain your answer. If needed, please refer to your local practice:	If the total plasma volume of the received sample is less than 0.5mL, should the material be stored?	Please explain your answer. If needed, please refer to your local practice:	In previous survey, consensus was reached on the need for serum storage for patients with ALL. What type(s) of tube is(/are) recommended for collecting the sample? (Select all that apply)
-	-	The needle should be reinserted at different angles through the original puncture site.	The needle should be reinserted at a different site.	Other (please specify)	No opinion	Other (please specify) Open text answers	-	Sodium Heparin	EDTA	Acid Citrate Dextrose (ACD)	Other (please, specify)	No opinion	Other (please, specify) Open text answers	-	-	-	-	-	-	-	By flow cytometry	By morphology	By trypan blue	This assessment is not required	No opinion	-	-	-	-	-	-	-	-	-	-	-	-	-	-	-	-	-	-	-	-	Dry tube	Clot activator	Other (Please, specify)	No opinion
2024-01-10 12:22:08	Yes				No opinion		Clinical decision regarding method and what is in best interest of patient	Sodium Heparin	EDTA		Other (please, specify)			Why just sodium heparin and not lithium heparin	Other (Please specify)	Lithium and/or sodium heparin	Lithium heparin tends to be less liable to clot than sodium heparin. EDTA is OK for DNA/RNA but cells quickly start to clot if not handled quickly	No		Depends on the level of contamination, minor contamination should not have a significant impact. The fewer steps the better, adding an addition step could result in cell loss.				This assessment is not required		Future cell viability is more determined by quality of freezing and defrosting, rather than how they looked post isolation.	No opinion		It depends on whether this is the sole sample and the situation. Therefore, there is no one answer.	No			No opinion	Depends on local practice and methods	No opinion	Depends on local practice and methods	No opinion		No opinion			No opinion		No opinion					No opinion
2024-01-10 12:58:47	Yes	The needle should be reinserted at different angles through the original puncture site.						Sodium Heparin	EDTA						Sodium Heparin			No opinion		It could be interesting to have better quality cells. But very subjective, difficult to set a threshold to do this step which will not be systematically performed, inducing heterogenity.					No opinion	Of course this is an interesting information. If it is done, trypan blue is probably good. But from my point of view, it is not necessary that the biobanking center determine the cell viability. If poor viability, the cells will be kept anyway. Cell viability has to be measured after thawing by the lab who will use the cells. In our experience, a good cell viability after cell isolation does not …	As non-viable cells (dry pellet)		Very low amount of cells in DMSO often have poor cell viability. But il can be useful anyway. For example, 2 millions DMSO bone marrow cells can be enough to obtain a mesenchymal stem cells culture. In practice, we systematically do a dry pellet if <2 million cells and between 2 and 5 million cells, we do dry pellet or DMSO, depending on what we already have for the patient.	No		The D15 could be interesting too. But the biobanking is already done on this timepoint, and we very rarely store viable cells, because of very low amount of cells after isolation.	Storage of viable cells should be prioritised	If there are a lot of available cells after isolation, I would do viable cells AND a dry pellet, because in our experience, it gives better results for nucleic acid extraction, especially RNA, and it can also be used to isolate proteins. If there are only few cells, I would do only viable cells, because it is theoretically possible to do all technics on DMSO cells.	Storage of viable cells should be prioritised	If there are a lot of available cells after isolation, I would do viable cells AND a dry pellet, because in our experience, it gives better results for nucleic acid extraction, and it can also be used to isolate proteins. If there are only few cells, I would do only viable cells, because it is theoretically possible to do all technics on DMSO cells.	No opinion	We don't even know if TP1/diagnosis plasma will really be useful. It is too early to evaluate the need to plasma for TP2. Maybe for A2G N°2 ?	Yes (Please, specify)	D15	maybe D15, we already store CSF and BM, why not blood.	Yes	If possible, of course, better to have at least 2 vials	Yes		Dry tube
2024-01-10 12:19:08	Yes				No opinion		I am not a physician	Sodium Heparin	EDTA						Sodium Heparin			No		as long as the cell count is based on mononucleated cells			By trypan blue				As non-viable cells (dry pellet)			No			Storage of viable cells should be prioritised		Storage of viable cells should be prioritised		No		No			Yes		Yes					No opinion
2024-01-10 13:16:51	Yes				No opinion		Abstain-Not my area of expertise				Other (please, specify)		depend on sample type	All primary tubes are of interest, but which one that should be used depends on next steps, ie do we want cells or do we want plasma as the "end product". Would avoid heparin for plasma fraction	Other (Please specify)	Collection- heaprin, storage-cryotubes with freezing media	There it two questions asked, one about collection the other about long term storage	No opinion		not sure if this has any effect on quality of the samples	By flow cytometry		By trypan blue			tryptan blue for counting of viable cells, flow cytometry for count of malignant cells and type of leukemia	As viable cells (DMSO)			No opinion		Abstain	Storage of viable cells should be prioritised	Viable cells should always be the top priority since it allows for a broader "down stream use"	Storage of viable cells should be prioritised	see above	No opinion	Abstain	No opinion		abstain	Yes	Yes at least-better for quality to avoid freeze thawing effects and more future analysis may be done	Yes	Yes at least 0.5 ml could at least result in two aliquotes		Clot activator
2024-01-10 13:37:51	Yes	The needle should be reinserted at different angles through the original puncture site.						Sodium Heparin	EDTA	Acid Citrate Dextrose (ACD)				First choice So-Hep for preparing cells from BM and PB. We can prepare cells from tubes with other anti-coagulants. If so we note in the LIMS. Plasma EDTA and citrate, one of each small tube.	Sodium Heparin			No			By flow cytometry		By trypan blue			Cell count in Trypan blue = number of millions of cells and viability. Flow cytometry for count of malignant cells as an quality control.	As viable cells (DMSO)		For the best opportunities.	No opinion			Storage of viable cells should be prioritised	For the best opportunities, might be used in several ways.	Storage of viable cells should be prioritised	For the best opportunities.	No opinion		No opinion			Yes	For several opportunities.	Yes	0,2 and 0,1 ml		Clot activator
2024-01-10 13:56:21	No opinion				No opinion							No opinion			No opinion			Yes (Please, specify)	after freezing and thawing large amounts of lysed RBC will contaminate the sample		By flow cytometry	By morphology	By trypan blue			Counting by trypan blue may not be very accurate (both manual and automatic counting may be biased). Flow Cytometry would be the most accurate and consistent method of choice.	As viable cells (DMSO)		This depends very much on the planned uses of the sample. Having cryopreseved cells is always very valuable.	No		I agree with the consensus	Storage of viable cells should be prioritised		Storage of viable cells should be prioritised		Yes	Having plasma collected at the same time points as tumor cells would be most optimal	No			Yes		No opinion					No opinion
2024-01-10 14:49:15	Yes		The needle should be reinserted at a different site.				but very restrictive in practice	Sodium Heparin	EDTA	Acid Citrate Dextrose (ACD)				EDTA>Heparin>ACD	EDTA			No					By trypan blue				As non-viable cells (dry pellet)			No opinion			5-10 million cells should be stored in Trizol, at -80ºC (or substitute)		5-10 million cells should be stored as dry pellet (non-viable cells)		No opinion		No opinion			Yes		No		Dry tube
2024-01-10 14:56:16	Yes	The needle should be reinserted at different angles through the original puncture site.	The needle should be reinserted at a different site.						EDTA	Acid Citrate Dextrose (ACD)					Acid Citrate Dextrose (ACD)			No		Can be done but not essential. Most will be lysed on freezing.			By trypan blue				As viable cells (DMSO)			No			Storage of viable cells should be prioritised	This is a v. high cell number for RNA extraction	Storage of viable cells should be prioritised	This is a v. high cell number for DNA extraction	Yes		No			Yes		Yes					No opinion
2024-01-10 17:13:05	Yes	The needle should be reinserted at different angles through the original puncture site.					This is what we do in our practice					No opinion		I do not know for sure what tubes are acceptable for biobanking, I suppose EDTA and heparin are most commonly used in our center.	EDTA			No		If the cells are freezed, no red cell lysis is needed. The red cells will decay upon thawing.	By flow cytometry		By trypan blue				No opinion		depends on what you need for the studies: viable cells, DNA ?	No			5-10 million cells should be stored as dry pellet (non-viable cells)		5-10 million cells should be stored as dry pellet (non-viable cells)		Yes	May be useful for those patients who are not in remission at TP1	No			Yes		Yes			Clot activator
2024-01-10 18:05:03	Yes	The needle should be reinserted at different angles through the original puncture site.						Sodium Heparin	EDTA					Most of the time (>90%) we work with EDTA	EDTA			No			By flow cytometry		By trypan blue				As viable cells (DMSO)			No			Storage of viable cells should be prioritised		Storage of viable cells should be prioritised		Yes		No			Yes		Yes		Dry tube
2024-01-10 19:45:23	No opinion			Other (please specify)			I don't have data supporting any of the above. I personally think that the type of needle (one hole versus multiple) should also be taken into account.	Sodium Heparin	EDTA						Sodium Heparin			No		Preferably a second density gradient centrifugation			By trypan blue			TB uses fewer cells and will give a good indication. Flow is more labour intensive. I suppose most cell death will occur after freezing...	As viable cells (DMSO)			Yes (Please, specify)		Before hematopoietic cell transplant or ay other type of cell therapy	Storage of viable cells should be prioritised	RNA can always be islated from viable cells	Storage of viable cells should be prioritised	DNA can always be isolated from viable cells	No opinion		No			Yes		Yes		Dry tube
2024-01-11 11:14:28	Yes	The needle should be reinserted at different angles through the original puncture site.							EDTA					EDTA or plain citrate give the least downstream interferances	EDTA		EDTA or plain citrate give the least downstream interferances + there is not yet a clothing process which could damage the cells.	Yes (Please, specify)			By flow cytometry						As viable cells (DMSO)		From viable cells, still a lot of downstream analyses options remain open. Only in case of transcriptomic analysis a dry pellet would be better. As the main aim is DNA and antibody staining, viable cells are the better option to keep most paths open	No opinion			5-10 million cells should be stored in Trizol, at -80ºC (or substitute)		Storage of viable cells should be prioritised	your DNA will not change after viable freezing (if not cultured) and can always still be performed	No opinion		No opinion			Yes		Yes	Anything may be valuable, and technology is still improving to lower inputs		Clot activator
2024-01-11 16:56:11	No opinion								EDTA					It depends on the future application of the samples. EDTA is the anticoagulant that allows a broader number of applications. The problem with biobanking is that we never know which procedure a research group will apply in the Biobank's stored samples.	Sodium Heparin			Yes (Please, specify)	water and hipertonic Hank's		By flow cytometry		By trypan blue				As viable cells (DMSO)			No			5-10 million cells should be stored in Trizol, at -80ºC (or substitute)		5-10 million cells should be stored in Trizol, at -80ºC (or substitute)	Though there is no need to conserve cells in Trizol or substitute. Bone marrow aspirate can be directly stored at -80ºC.	Yes		Yes (Please, specify)	Relapse after TP2		Yes		Yes		Dry tube	Clot activator
2024-01-12 11:25:48	Yes	The needle should be reinserted at different angles through the original puncture site.					local practice	Sodium Heparin	EDTA						Sodium Heparin			No opinion			By flow cytometry						As viable cells (DMSO)		local practice	Yes (Please, specify)	HR patients (CAR-T MRD monitoring)		Storage of viable cells should be prioritised	local practice	Storage of viable cells should be prioritised	local practice	No opinion		No opinion			Yes		Yes					No opinion
2024-01-12 11:50:25	No opinion											No opinion			No opinion			No opinion							No opinion		As viable cells (DMSO)			Yes (Please, specify)	Relapse and end of treatment	Relapse is always important. End of treatment useful for germline and potential future toxicity and survivorship studies	Storage of viable cells should be prioritised	Viable cells offer greatest flexiblity	Storage of viable cells should be prioritised	Viable cells offer greatest flexiblity	No opinion		No opinion			No opinion		No opinion					No opinion
2024-01-15 08:55:28	Yes	The needle should be reinserted at different angles through the original puncture site.							EDTA						EDTA			No			By flow cytometry						As viable cells (DMSO)			Yes (Please, specify)			No opinion		No opinion		No opinion		No opinion			Yes		Yes			Clot activator
2024-01-15 10:08:46	No opinion											No opinion			No opinion			No opinion			By flow cytometry		By trypan blue				No opinion			No opinion			5-10 million cells should be stored in Trizol, at -80ºC (or substitute)		5-10 million cells should be stored as dry pellet (non-viable cells)		No opinion		No opinion			No opinion		No opinion					No opinion
2024-01-15 23:31:15	Yes	The needle should be reinserted at different angles through the original puncture site.	The needle should be reinserted at a different site.	Other (please specify)		A bone marrow biopsy may be needed						No opinion			No opinion			No opinion							No opinion		No opinion			Yes (Please, specify)	CSF at D15 and D29 of induction		No opinion		No opinion		Yes	A clinical decision is adopted at TP2, information may be obtained at this TP relevant in the future	No			No opinion		No opinion					No opinion
2024-01-16 08:51:22	No							Sodium Heparin	EDTA						EDTA			Yes (Please, specify)	To clean the cell pellet and not to inhibit the tests						No opinion		No opinion		the problem is what you want to do with this cells !	No		A negative timepoint for constitutional tests or to work on a clean background cells .	5-10 million cells should be stored in Trizol, at -80ºC (or substitute)		5-10 million cells should be stored as dry pellet (non-viable cells)		No opinion		No opinion			No opinion	what is the aim of the plasma storage ?	No opinion					No opinion
2024-01-16 11:33:35	Yes	The needle should be reinserted at different angles through the original puncture site.					I think it's good to avoid another puncture at a different place	Sodium Heparin	EDTA					This is what we use	Sodium Heparin		I think cells isolated from Sodium Heparin tubes can be used for most assays	Yes (Please, specify)	If you want the purest MNC's the red cells lysis should be done						No opinion	It depends if this is needed for diagnostic assays or validating a new step in the protocol for example, then I would say yes. However if you know the cell isolation procedure works fine and you are only biobanking I don't think cell viability always needs to be checked. We do count the WBC (before and after) you have left after Ficoll, so we not how many cells can freeze and how to split them ov…	As viable cells (DMSO)		Viable cells can be used to extract DNA of cell pellet later.	No opinion			Storage of viable cells should be prioritised	Everything can be isolated from viable cells later. Not every lab works with Trizol etc.	Storage of viable cells should be prioritised	Everything can be isolated from viable cells later. Not every lab works with Trizol etc.	No opinion	I am not sure which timepoints are usefull	No opinion		I am not sure which timepoints are usefull	No	Preferably yes. However we notice that the plasma/serum samples are not being used very often. And since we only draw 1 small EDTA tube form patients, we can only store 1 aliquot. But 1 is more than nothing. And I think this depends on the storage capibilities of the biobank also.	No	In our biobank we cannot store the sample and add a volume to the sample (for now, this will change in the future hopefully). This means we set a certain amount to be aliquoted. Otherwise we never know how much materiaal there will be in the aliquots. This however also means that materiaal <0,5 ml will not be stored.		Clot activator
2024-01-16 12:12:28	No opinion				No opinion							No opinion			No opinion			No opinion							No opinion		No opinion			No opinion			No opinion		No opinion		No opinion		No opinion			No opinion		No opinion					No opinion
2024-01-17 13:50:43	Yes	The needle should be reinserted at different angles through the original puncture site.						Sodium Heparin	EDTA					In our lab we use EDTA and Heparin. We've noticed, when we receive at Dx blood in an EDTA- and Heparin tube (for TKI sampling), both with the same volume, that the amount of cells in higher from the EDTA tube.	EDTA		We've noticed that EDTA is the best option. When cells collected from a Heparin-tube, the Heparin can still interfere at qPCR-level.	Yes (Please, specify)		Yes and no: if there are a lot of RBC then you can perform a RBC lysis, but if you do, you can lose up to half of the WBC's. If the first step after isolation is just freezing on DMSO, than the RBC's will also die. If we do perform a lysis, we use BulkLysis in a 1/10 dilution.	By flow cytometry		By trypan blue			If time and money (personnel-, product-, material-, device costs,...) are not an issue then yes, determine the viability. Trypan Blue is easy to work with, with flow cytometry you can add other markers if you want to.	As viable cells (DMSO)		Assuming there is already material for IF and MRD, then freeze on DMSO to keep the options open. Afterwards you can still choose if you like to use the material for RNA- or DNA-isolation, or xenograft,...	Yes (Please, specify)		- constitutional - end of treatment	Storage of viable cells should be prioritised	To keep options open. When the cell amount is low, an RNA (or DNA) isolation can also be performed from 1-5x10E6 cells. When you are sure the RNA will be used, then store the cells in Trizol (at -80°C). But when it is just for Biobanking we prefer viable cells.	Storage of viable cells should be prioritised	To keep options open. When the cell amount is low, an RNA (or DNA) isolation can also be performed from 1-5x10E6 cells. When you are sure the RNA will be used, then store the cells in Trizol (at -80°C). But when it is just for Biobanking we prefer viable cells.	Yes	we do it already.	Yes (Please, specify)		may be also at end of treatment	Yes	in our lab we aliquot, if possible, 2x 1ml/vial.	Yes	our minimum is 100µl
2024-01-19 06:48:47	Yes		The needle should be reinserted at a different site.									No opinion			No opinion			No						This assessment is not required			As viable cells (DMSO)			No opinion			Storage of viable cells should be prioritised		Storage of viable cells should be prioritised		Yes		No opinion			Yes		Yes					No opinion
2024-01-22 14:01:20	No opinion				No opinion							No opinion			No opinion			No opinion		No strong opinion either way. Though in my experience, when thawing viable cells the majority of contaminating erythrocytes in the sample do not survive the process. Therefore red cell lysis likely isn't necessary prior to cryopreservation, unless this causes issues with pre-processing (eg. determination of cell number).			By trypan blue			Trypan blue should be sufficient for this. It is important to know the health of samples prior to cryopreservation to compare to viability post-thawing, to give an indication of whether freezing (and thawing) processes are effective at minimizing sample loss.	As DNA (direct extraction)			No			Storage of viable cells should be prioritised		Storage of viable cells should be prioritised		No opinion		No opinion			No opinion		No opinion					No opinion
2024-01-24 09:24:11	No opinion				No opinion			Sodium Heparin	EDTA						Sodium Heparin			Yes (Please, specify)			By flow cytometry						As DNA (direct extraction)			No			Storage of viable cells should be prioritised		Storage of viable cells should be prioritised		No opinion		No opinion			Yes		Yes					No opinion
2024-01-25 08:12:05	Yes	The needle should be reinserted at different angles through the original puncture site.						Sodium Heparin	EDTA						Sodium Heparin			No					By trypan blue				As DNA (direct extraction)			No			Storage of viable cells should be prioritised		5-10 million cells should be stored as dry pellet (non-viable cells)		Yes		No			Yes		No		Dry tube
2024-01-25 09:45:27	Yes		The needle should be reinserted at a different site.						EDTA						EDTA			Yes (Please, specify)							No opinion		As non-viable cells (dry pellet)			No			Storage of viable cells should be prioritised		5-10 million cells should be stored as dry pellet (non-viable cells)		No opinion		No opinion			No opinion		Yes		Dry tube
2024-01-26 04:50:09	No opinion							Sodium Heparin	EDTA					That's what we do	EDTA		That's what we use	No opinion							No opinion		No opinion			No opinion			No opinion	-	No opinion		No opinion	-	No opinion		-	No opinion	-	No opinion	-	Dry tube	Clot activator
2024-01-29 16:39:34	Yes	The needle should be reinserted at different angles through the original puncture site.					This is local practice to avoid additional puncture		EDTA	Acid Citrate Dextrose (ACD)				ACD is used for bone marrow and EDTA for peripheral blood	Acid Citrate Dextrose (ACD)		We use ACD for collection of bone marrow for isolation of viable cells	Yes (Please, specify)	Red cell lysis buffer – 150mM NH4Cl 10mM KHCO3		By flow cytometry					Trypan blue used if issues with flow cytometer	As viable cells (DMSO)			No opinion			Storage of viable cells should be prioritised		Storage of viable cells should be prioritised	Viable cells are always prioritised	No opinion		No opinion			No opinion	Plasma aliquots currently stored as available	Yes					No opinion
2024-02-01 16:10:06	Yes		The needle should be reinserted at a different site.				N/A		EDTA	Acid Citrate Dextrose (ACD)					EDTA			Yes (Please, specify)							No opinion		As non-viable cells (dry pellet)			No			No opinion		No opinion		Yes		No			No opinion		No opinion		Dry tube
2024-02-05 07:30:52	No opinion				No opinion			Sodium Heparin	EDTA						Other (Please specify)	Li-heparin for blood and EDTA for bonemarrow		Yes (Please, specify)		If the contamination is high, it disturbs the counting of the cells-> you aim to freeze for example 10 million viable cells but in reality you freeze only 2 million. It might disturb the following experiments		By morphology			No opinion	fluorescence cell counter recognize more easily erythrocyte contamination that for example trypan blue	Other (Please, specify)	dry pellet for DNA and RNA extraction		No opinion			Storage of viable cells should be prioritised	You can allways extract good quality RNA from the viable frozen cells.	Storage of viable cells should be prioritised	DNA can easily be extracted from viable frozen cells.	No opinion		No opinion			Yes		Yes					No opinion
2024-02-07 08:56:27	Yes	The needle should be reinserted at different angles through the original puncture site.						Sodium Heparin	EDTA		Other (please, specify)		RPMI/Heparin		EDTA			No						This assessment is not required			As viable cells (DMSO)			No			Storage of viable cells should be prioritised		Storage of viable cells should be prioritised		No		No			Yes		Yes		Dry tube
Interpretation
Questions	Q1	Q2						Q3							Q4			Q5			Q6						Q7			Q8			Q9		Q10		Q11		Q12			Q13		Q14		Q15
	Yes: 21 (95%, 21/22)	different angle: 14 (82%, 14/17)						Sodium Heparin: 16 (67%, 16/24)							Sodium Heparin: 9 (36%, 9/25)			Yes: 11 (48%, 11/23)			By flow cytometry: 13 (59%, 13/22)						As DNA: 3 (12%, 3/25)			Yes: 6 (29%, 6/21)			viable cells: 20 (77%, 20/26)		viable cells: 19 (73%, 19/26)		Yes: 10 (83%, 10/12)		Yes: 3 (23%, 3/13)			Yes: 20 (95%, 20/21)		Yes: 19 (86%, 19/22)		dry tube: 10 (59%, 10/17)
	No: 1 (5%, 1/22)	different site: 3 (18%, 3/17)						EDTA: 23 (96%, 23/24)							EDTA: 11 (44%, 11/25)			No: 12 (52%, 12/23)			By morphology: 2 (9%, 2/22)						As pellet: 5 (20%, 5/25)			No: 15 (71%, 15/21)			dry pellet: 1 (4%, 1/26)		dry pellet: 6 (23%, 6/26)		No: 2 (17%, 2/12)		No: 10 (77%, 10/13)			No: 1 (5%, 1/21)		No: 3 (14%, 3/22)		clot activator: 8 (47%, 8/17)
								ACD: 5 (21%, 5/24)							ACD: 2 (8%, 2/25)						By trypan blue: 14 (64%, 14/22)						As DMSO: 16 (64%, 16/25)						Trizol: 5 (19%, 5/26)		Trizol: 1 (4%, 1/26)											other: 0
								Other: 3 (13%, 3/24)							Other: 3 (12%, 3/25)						Not required: 3 (14%, 3/22)						other: 1 (as pellet) (4%, 1/25)
No opinion	No opinion: 10 (21%)	No opinion: 4 (19%)						No opinion: 8 (25%)							No opinion: 7 (22%)			No opinion: 9 (28%)			No opinion: 10 (31%)						No opinion: 7 (22%)			No opinion: 11 (34%)			No opinion: 6 (19%)		No opinion: 6 (19%)		No opinion: 20 (63%)		No opinion: 19 (59%)			No opinion: 11 (34%)		No opinion: 10 (31%)		No opinion: 15 (47%)
Conclusion	95% agreement	82% agreement for: the needle should be reinserted at different angles through the original puncture site						Agreement for Sodium Heparin (67%) and EDTA (96%)							No consensus			No consensus			86% agreement for cell viability assesment						No consensus, strongest support for DMSO			71% agreement for no further timepoint			77% agreement for viable cells		73% agreement for viable cells		83% agreement for plasma storage at TP2		77% agreement for no further timepoint			95% agreement to store a minimum of 2 aliquots		86% agreement		No consensus
[truncated: 33 more columns]
